# Supplementary material for: Millennia of Metacommunity Diversification and Homogenization Captured by Sedimentary Ancient DNA
Source: Ecol Lett. 2025 Sep 22;28(9):e70218. doi: 10.1111/ele.70218 (PMC12453138; doi:10.1111/ele.70218)
Supplement: Supplementary file 2 — Table S1: ele70218‐sup‐0002‐TableS1.xlsx. [file ELE-28-0-s003.xlsx]

## Sheet: Table_S1
Lakes	Lake code	Latitude	Longitude	Sample code	Median calibrated years before present	Holocene periods	Saliceae	Pinus	Betula	Sorbus.aucuparia.cf.	Populus.tremula	Prunus.padus	Alnus.incana	Juniperus.communis	Ribes.spicatum	Rubus.cf..idaeus	Arctous.alpina	Dryas.octopetala	Empetrum.nigrum	Arctostaphylos.uva.ursi	Vaccinium.uliginosum	Vaccinium.vitis.idaea	Linnaea.borealis	Vaccinium.myrtillus	Vaccinium.microcarpum	Kalmia.procumbens	Andromeda.polifolia	Harrimanella.hypnoides	Phyllodoce.caerulea	Cassiope.tetragona	Calluna.vulgaris	Rhododendron.lapponicum	Diapensia.lapponica	Rhododendron.tomentosum	Myrica.gale	Asteraceae3	Cerastium	Draba	Micranthes.hieraciifolia.nivalis.tenuis	Oxyria.digyna	Papaver	Ranunculus.glacialis.hyperboreus	Sagina	Saxifraga.cernua	Saxifraga.cernua.rivularis	Saxifraga.cespitosa	Saxifraga.oppositifolia	Bistorta.vivipara	Potentilla
Eastorjavri South	EG11	70.4331	27.3337	EG11_M003	579	Late Holocene	1	0	1	0	0	0	0	0	0	0	1	0	1	0	1	1	0	1	0	1	1	0	0	0	0	0	1	0	0	1	0	0	0	1	0	0	0	0	0	0	0	1	0
Eastorjavri South	EG11	70.4331	27.3337	EG11_L047	2240	Late Holocene	1	1	1	0	0	0	0	1	0	0	1	0	1	0	1	1	0	1	0	0	0	0	0	0	0	0	0	0	0	0	0	0	0	1	0	0	0	0	0	0	0	1	0
Eastorjavri South	EG11	70.4331	27.3337	EG11_L052	2545	Late Holocene	1	1	1	0	0	0	0	0	0	0	1	0	1	0	1	1	0	1	0	1	0	0	0	0	0	0	1	0	0	0	0	0	0	0	0	0	0	0	0	0	0	1	0
Eastorjavri South	EG11	70.4331	27.3337	EG11_M014	2587	Late Holocene	1	0	1	0	0	0	0	0	0	0	0	0	1	0	1	1	0	1	0	1	0	0	1	0	0	0	0	0	0	0	0	0	0	1	0	0	0	0	0	0	0	1	0
Eastorjavri South	EG11	70.4331	27.3337	EG11_L057	2778	Late Holocene	1	1	1	0	0	0	0	0	0	0	1	0	1	0	1	1	0	1	0	0	0	0	0	0	0	0	0	0	0	0	0	0	0	1	0	0	0	0	0	0	0	1	0
Eastorjavri South	EG11	70.4331	27.3337	EG11_M025	3679	Late Holocene	1	0	1	1	0	0	0	0	0	1	1	0	1	1	1	1	0	1	0	0	0	0	0	0	0	0	0	0	0	1	0	0	0	1	0	0	0	0	0	0	0	1	0
Eastorjavri South	EG11	70.4331	27.3337	EG11_L077a	3723	Late Holocene	1	1	1	0	0	0	0	0	0	0	0	0	1	0	1	1	0	1	0	0	0	0	0	0	0	0	0	0	0	0	0	0	0	1	0	0	0	0	0	0	0	0	0
Eastorjavri South	EG11	70.4331	27.3337	EG11_L082	3798	Late Holocene	1	0	1	1	0	0	0	0	0	0	0	0	1	0	0	1	0	1	0	0	0	0	0	0	0	0	0	0	0	0	0	0	0	0	0	0	0	0	0	0	0	0	0
Eastorjavri South	EG11	70.4331	27.3337	EG11_M036	4016	Late Holocene	1	1	1	1	0	0	0	1	0	0	1	0	1	0	1	1	0	1	0	0	0	0	0	0	0	0	0	0	0	1	0	0	0	0	0	0	0	0	0	0	0	1	0
Eastorjavri South	EG11	70.4331	27.3337	EG11_L092	4043	Late Holocene	1	0	1	0	0	0	0	0	0	0	1	0	1	0	1	1	0	1	0	0	0	0	0	0	0	0	0	0	0	0	0	0	0	0	0	0	0	0	0	0	0	1	0
Eastorjavri South	EG11	70.4331	27.3337	EG11_L097	4277	Middle Holocene	1	0	1	0	0	0	0	1	0	0	1	0	1	0	1	1	0	1	0	0	0	0	0	0	0	0	0	0	0	0	0	0	0	0	0	0	0	0	0	0	0	1	0
Eastorjavri South	EG11	70.4331	27.3337	EG11_L102	4552	Middle Holocene	1	1	1	0	0	0	0	0	0	0	1	0	1	0	0	1	0	1	0	0	0	0	0	0	0	0	0	0	0	0	0	0	0	0	0	0	0	0	0	0	0	0	0
Eastorjavri South	EG11	70.4331	27.3337	EG11_L112	4867	Middle Holocene	1	0	1	0	0	0	0	0	0	0	0	0	1	0	1	1	0	1	0	0	0	0	0	0	0	0	0	0	0	0	0	0	0	0	0	0	0	0	0	0	0	0	0
Eastorjavri South	EG11	70.4331	27.3337	EG11_M050	4881	Middle Holocene	1	1	1	1	0	0	0	1	0	0	1	0	1	0	1	1	0	1	0	0	0	0	0	0	0	0	0	0	0	0	0	0	0	0	0	0	0	0	0	0	0	1	0
Eastorjavri South	EG11	70.4331	27.3337	EG11_L132a	5553	Middle Holocene	1	0	1	1	0	0	0	0	0	0	0	0	1	0	1	1	0	1	0	0	0	0	0	0	0	0	0	0	0	0	0	0	0	0	0	0	0	0	0	0	0	1	0
Eastorjavri South	EG11	70.4331	27.3337	EG11_L147a	6151	Middle Holocene	1	1	1	0	0	0	0	0	0	0	0	0	0	0	1	1	0	1	0	0	0	0	0	0	0	0	0	0	0	0	0	0	0	0	0	0	0	0	0	0	0	0	0
Eastorjavri South	EG11	70.4331	27.3337	EG11_L217	9942	Early Holocene	1	0	1	0	0	0	0	0	0	0	0	0	1	0	1	0	0	0	0	0	0	0	0	0	0	0	0	0	0	0	0	0	0	0	0	0	0	0	0	0	0	0	0
Eastorjavri South	EG11	70.4331	27.3337	EG11_L232	10736	Early Holocene	1	0	0	0	0	0	0	0	0	0	0	1	1	0	0	0	0	0	0	0	0	0	0	0	0	0	0	0	0	0	0	0	0	0	0	0	0	0	0	0	0	1	0
Eastorjavri South	EG11	70.4331	27.3337	EG11_L237	11063	Early Holocene	1	0	1	0	0	0	0	0	0	0	0	1	1	0	0	0	0	0	0	0	0	0	0	0	0	0	0	0	0	0	0	0	0	0	0	0	0	0	0	0	0	1	0
Gauptjern	EG13	68.8564	19.6184	EG13_M004	50	Late Holocene	1	1	1	1	1	0	1	1	0	0	0	0	1	0	1	1	1	1	1	0	1	0	1	0	0	0	0	0	0	0	0	0	0	0	0	0	0	0	0	0	0	1	0
Gauptjern	EG13	68.8564	19.6184	EG13_M015	311	Late Holocene	1	1	1	1	0	1	1	1	0	0	1	1	1	0	1	1	1	1	1	0	1	0	1	0	0	0	0	0	0	0	0	0	0	0	0	0	0	0	0	0	1	1	0
Gauptjern	EG13	68.8564	19.6184	EG13_M025	557	Late Holocene	1	1	1	1	0	0	1	1	0	0	1	1	1	0	1	1	1	1	1	0	1	1	1	1	0	1	0	0	0	0	0	0	0	0	0	1	0	0	0	0	0	1	0
Gauptjern	EG13	68.8564	19.6184	EG13_L024	730	Late Holocene	1	1	1	1	1	1	1	1	0	0	0	1	1	0	1	1	1	1	1	0	1	0	1	1	0	0	1	0	0	0	0	0	0	0	0	0	0	0	0	0	1	1	0
Gauptjern	EG13	68.8564	19.6184	EG13_M032	761	Late Holocene	1	1	1	1	1	0	1	1	0	0	0	1	1	0	1	1	0	1	1	1	1	0	1	0	0	0	0	0	0	0	0	0	0	1	0	0	0	0	0	0	0	1	0
Gauptjern	EG13	68.8564	19.6184	EG13_L028	816	Late Holocene	1	1	1	1	1	1	1	1	1	0	0	1	1	0	1	1	1	1	1	0	1	0	1	0	0	0	0	0	0	0	0	0	0	0	0	0	0	0	0	0	0	1	0
Gauptjern	EG13	68.8564	19.6184	EG13_L032	921	Late Holocene	1	1	1	1	1	1	1	1	0	1	0	1	1	0	1	1	0	1	1	0	1	0	1	0	0	0	1	0	0	0	0	0	0	1	0	1	0	0	0	0	0	1	1
Gauptjern	EG13	68.8564	19.6184	EG13_M040	980	Late Holocene	1	1	1	1	1	0	1	1	0	0	0	1	1	1	1	1	0	1	1	0	1	0	1	0	0	1	0	0	0	0	0	0	0	0	0	0	0	0	0	0	1	1	0
Gauptjern	EG13	68.8564	19.6184	EG13_L036	1127	Late Holocene	1	1	1	1	1	1	1	1	0	0	0	1	1	0	1	1	1	1	1	0	1	0	1	0	0	1	0	0	0	0	0	0	0	1	0	1	0	0	0	0	0	1	0
Gauptjern	EG13	68.8564	19.6184	EG13_M048	1245	Late Holocene	1	1	1	1	1	0	1	1	0	0	1	1	1	0	1	1	1	1	1	0	1	0	1	1	0	1	0	0	0	0	0	0	0	0	0	0	0	0	0	0	0	1	0
Gauptjern	EG13	68.8564	19.6184	EG13_L040	1280	Late Holocene	1	1	1	1	1	0	1	1	0	0	0	1	1	0	1	1	1	1	1	0	1	0	1	0	0	0	0	0	0	0	0	0	0	1	0	1	0	0	0	0	1	1	0
Gauptjern	EG13	68.8564	19.6184	EG13_L044	1442	Late Holocene	1	1	1	1	1	1	1	1	0	0	0	1	1	0	1	1	0	1	1	0	1	0	1	0	0	0	1	0	0	0	0	0	1	1	0	0	0	0	1	0	1	1	0
Gauptjern	EG03	68.8564	19.6184	EG03_L074	1473	Late Holocene	1	1	1	1	1	0	1	1	0	0	0	1	1	0	1	1	0	1	1	0	1	0	1	0	0	1	0	0	0	0	0	0	0	1	0	0	0	0	0	0	0	1	0
Gauptjern	EG13	68.8564	19.6184	EG13_M054	1487	Late Holocene	1	1	1	1	1	0	1	1	0	0	0	1	1	0	1	1	1	1	1	0	1	0	1	0	0	1	0	0	0	0	0	0	0	0	0	0	0	0	0	0	1	1	0
Gauptjern	EG03	68.8564	19.6184	EG03_L078	1671	Late Holocene	1	1	1	1	1	0	1	1	0	0	0	1	1	0	1	1	0	1	1	0	1	0	1	0	0	0	0	0	0	0	0	0	0	1	0	0	0	0	0	0	0	1	0
Gauptjern	EG13	68.8564	19.6184	EG13_M061	1802	Late Holocene	1	1	1	1	1	0	1	1	0	0	1	1	1	0	1	1	1	1	1	0	1	0	1	1	0	0	0	0	0	0	0	0	0	0	0	0	0	0	0	0	0	1	0
Gauptjern	EG03	68.8564	19.6184	EG03_L082	1872	Late Holocene	1	1	1	1	1	0	1	1	0	1	0	0	1	0	1	1	0	1	1	0	1	0	1	1	0	0	0	0	0	0	0	0	0	0	0	0	0	0	0	0	0	1	0
Gauptjern	EG03	68.8564	19.6184	EG03_L086	2105	Late Holocene	1	1	1	1	1	1	1	1	0	0	0	1	1	0	1	1	1	1	1	0	1	0	1	0	0	0	0	0	0	0	0	0	0	1	0	1	0	0	0	0	1	1	0
Gauptjern	EG13	68.8564	19.6184	EG13_M067	2176	Late Holocene	1	1	1	1	1	0	1	1	0	0	0	1	1	0	1	1	1	1	1	0	1	0	1	0	0	0	0	0	0	0	0	0	0	1	0	0	0	0	0	0	1	1	0
Gauptjern	EG03	68.8564	19.6184	EG03_L090	2340	Late Holocene	1	1	1	1	1	0	1	1	0	0	0	1	1	0	1	1	1	1	1	0	1	0	1	1	0	1	0	0	0	0	0	0	0	1	0	0	0	0	0	0	0	1	0
Gauptjern	EG03	68.8564	19.6184	EG03_L094	2503	Late Holocene	1	1	1	1	1	0	1	1	0	1	0	0	1	0	1	1	0	1	1	0	1	0	1	0	0	0	0	0	0	0	0	0	0	0	0	0	0	0	0	0	0	1	0
Gauptjern	EG13	68.8564	19.6184	EG13_M073	2503	Late Holocene	1	1	1	1	1	0	1	1	0	0	0	1	1	0	1	1	0	1	1	0	1	0	1	0	0	0	0	0	0	0	0	0	0	0	0	0	0	0	0	0	0	1	0
Gauptjern	EG03	68.8564	19.6184	EG03_L098	2632	Late Holocene	1	1	1	1	1	0	1	1	0	0	0	1	1	0	1	1	0	1	1	0	1	0	0	0	0	0	0	0	0	0	0	0	0	1	0	0	0	0	0	0	0	1	0
Gauptjern	EG13	68.8564	19.6184	EG13_L049	2642	Late Holocene	1	1	1	1	1	1	1	1	0	0	0	1	1	0	1	1	1	1	1	0	1	0	1	1	0	0	0	0	0	0	0	0	0	1	0	0	0	0	0	0	1	1	0
Gauptjern	EG13	68.8564	19.6184	EG13_M080	2686	Late Holocene	1	1	1	1	1	0	1	1	1	0	1	1	1	0	1	1	1	1	1	0	1	0	1	0	0	0	0	0	0	0	0	0	0	1	0	0	0	0	0	0	1	1	0
Gauptjern	EG13	68.8564	19.6184	EG13_L053	2774	Late Holocene	1	1	1	1	1	0	1	1	0	1	0	1	1	0	1	1	0	1	1	1	1	0	0	0	0	0	0	0	0	0	0	0	0	1	0	0	0	0	0	0	0	1	0
Gauptjern	EG03	68.8564	19.6184	EG03_L102	2782	Late Holocene	1	1	1	1	1	1	1	1	0	0	0	1	1	0	1	1	1	1	1	0	1	0	1	0	0	0	0	0	0	0	0	0	0	0	0	0	0	0	0	0	0	1	0
Gauptjern	EG13	68.8564	19.6184	EG13_L057	2921	Late Holocene	1	1	1	1	1	0	1	1	0	0	1	1	1	0	1	1	1	1	1	0	1	0	1	0	0	0	0	0	0	1	0	0	0	0	0	0	0	0	0	0	1	1	0
Gauptjern	EG13	68.8564	19.6184	EG13_L061	3041	Late Holocene	1	1	1	1	1	1	1	1	0	0	0	1	1	1	1	1	0	1	1	0	1	0	1	0	0	1	0	0	0	0	0	0	0	1	0	0	0	0	0	0	0	1	0
Gauptjern	EG13	68.8564	19.6184	EG13_L065	3171	Late Holocene	1	1	1	1	1	1	1	1	0	0	0	1	1	1	1	1	1	1	1	0	1	0	1	0	0	0	0	0	0	0	0	0	0	0	0	0	0	0	0	0	1	1	0
Gauptjern	EG13	68.8564	19.6184	EG13_L069	3314	Late Holocene	1	1	1	1	1	1	1	1	0	0	1	1	1	0	1	1	0	1	1	0	1	0	1	1	0	0	0	0	0	0	0	0	0	1	0	0	0	0	0	0	0	1	0
Gauptjern	EG13	68.8564	19.6184	EG13_L073	3496	Late Holocene	1	1	1	1	1	1	1	1	0	0	0	1	1	0	1	1	1	1	1	0	1	0	1	1	0	0	0	0	0	0	0	0	0	0	0	0	0	0	1	0	1	1	0
Gauptjern	EG13	68.8564	19.6184	EG13_L077	3681	Late Holocene	1	1	1	1	1	1	1	1	0	0	0	1	1	0	1	1	1	1	1	0	1	0	0	1	0	0	0	0	0	0	0	0	0	0	0	0	0	0	0	0	0	0	0
Gauptjern	EG13	68.8564	19.6184	EG13_L081	4042	Late Holocene	1	1	1	1	1	1	1	1	1	0	0	1	1	0	1	1	1	1	1	0	1	0	0	0	0	0	0	0	0	0	0	0	0	1	0	0	0	0	0	0	1	1	0
Gauptjern	EG13	68.8564	19.6184	EG13_L085	4634	Middle Holocene	1	1	1	1	1	1	1	1	0	0	1	1	1	0	1	1	0	1	1	0	0	0	1	1	0	0	0	0	0	0	0	0	0	0	0	0	0	0	0	0	0	1	0
Gauptjern	EG13	68.8564	19.6184	EG13_L089	4898	Middle Holocene	1	1	1	1	1	1	1	1	0	0	0	1	1	0	1	1	1	1	1	0	0	0	0	0	0	0	0	0	0	0	0	0	0	0	0	0	0	0	0	0	0	1	0
Gauptjern	EG13	68.8564	19.6184	EG13_L093	5164	Middle Holocene	1	1	1	1	1	0	1	1	0	1	1	1	1	0	1	1	1	1	1	0	0	0	0	0	0	0	0	0	0	0	0	0	0	1	0	0	0	0	0	0	1	1	0
Gauptjern	EG13	68.8564	19.6184	EG13_L097	5431	Middle Holocene	1	1	1	1	1	1	1	1	1	0	1	1	1	0	1	1	0	1	1	0	0	0	0	0	0	0	0	0	0	0	0	0	0	0	0	0	0	0	0	0	1	1	0
Gauptjern	EG13	68.8564	19.6184	EG13_L101	5684	Middle Holocene	1	1	1	1	1	0	1	1	0	0	0	1	1	0	1	1	0	1	1	0	0	0	0	0	0	0	0	0	0	0	0	0	0	0	0	1	0	0	0	0	0	1	0
Gauptjern	EG13	68.8564	19.6184	EG13_L105	5807	Middle Holocene	1	1	1	1	1	1	1	1	1	0	0	1	1	0	1	1	0	1	1	0	0	0	0	0	0	0	0	0	0	0	0	0	0	0	0	0	0	0	0	0	0	1	0
Gauptjern	EG13	68.8564	19.6184	EG13_L109	5904	Middle Holocene	1	1	1	1	1	1	1	1	0	0	0	1	1	0	1	1	0	1	1	0	0	0	0	0	0	0	0	0	0	0	0	0	1	0	0	0	0	0	0	0	0	1	0
Gauptjern	EG13	68.8564	19.6184	EG13_L113	6131	Middle Holocene	1	1	1	1	1	1	1	1	0	0	1	1	1	0	1	1	0	1	1	0	0	0	0	0	0	0	0	0	0	0	0	0	0	0	0	0	0	0	0	0	0	1	0
Gauptjern	EG13	68.8564	19.6184	EG13_L117	6503	Middle Holocene	1	1	1	1	1	1	1	1	0	0	0	0	1	0	1	1	1	1	0	0	0	0	0	0	0	0	0	0	0	0	0	0	0	0	0	0	0	0	0	0	1	0	0
Gauptjern	EG13	68.8564	19.6184	EG13_L121	6838	Middle Holocene	1	1	1	1	1	1	1	1	0	0	0	1	1	0	1	1	1	1	0	0	0	0	0	0	0	0	0	0	0	0	0	0	0	0	0	0	0	0	0	0	0	1	0
Gauptjern	EG13	68.8564	19.6184	EG13_L125	7091	Middle Holocene	1	1	1	1	1	0	1	1	0	0	0	1	1	0	1	1	0	1	0	0	0	0	0	0	0	0	0	0	0	0	0	0	0	0	0	0	0	0	0	0	0	1	0
Gauptjern	EG13	68.8564	19.6184	EG13_L129	7231	Middle Holocene	1	1	1	1	1	0	1	1	0	0	0	1	0	0	1	1	0	1	0	0	0	0	0	0	0	0	0	0	0	0	0	0	0	0	0	0	0	0	0	0	0	1	0
Gauptjern	EG13	68.8564	19.6184	EG13_L133	7403	Middle Holocene	1	1	1	1	1	0	1	1	0	0	1	1	1	0	1	1	1	1	0	0	0	0	0	0	0	0	0	0	0	0	0	0	0	1	0	0	0	0	0	0	1	1	0
Gauptjern	EG13	68.8564	19.6184	EG13_L137	7491	Middle Holocene	1	1	1	1	1	0	1	1	0	0	0	1	1	0	1	1	0	1	1	0	0	0	0	0	0	0	0	0	0	0	0	0	0	0	0	0	0	0	0	0	0	1	0
Gauptjern	EG13	68.8564	19.6184	EG13_L141a	7609	Middle Holocene	1	1	1	1	1	0	1	1	0	0	1	1	1	0	1	1	0	1	1	0	0	0	0	0	0	0	0	0	0	0	0	0	0	0	0	0	0	0	0	0	0	1	0
Gauptjern	EG13	68.8564	19.6184	EG13_L145	7907	Middle Holocene	1	1	1	1	1	0	0	1	0	0	0	1	1	0	1	1	0	1	1	0	0	0	0	0	0	0	0	0	0	0	0	0	0	0	0	1	0	0	0	0	0	1	0
Gauptjern	EG13	68.8564	19.6184	EG13_L149	8185	Middle Holocene	1	1	1	1	1	0	0	1	0	0	0	1	1	0	1	1	0	0	0	0	0	0	0	0	0	0	0	0	0	0	0	0	0	0	0	0	0	0	0	0	0	1	0
Gauptjern	EG13	68.8564	19.6184	EG13_L151a	8301	Early Holocene	1	0	1	1	1	0	0	1	0	0	0	1	1	0	1	1	0	0	0	0	0	0	0	0	0	0	0	0	0	0	0	0	0	0	0	0	0	0	0	0	0	1	0
Gauptjern	EG13	68.8564	19.6184	EG13_L153a	8393	Early Holocene	1	0	1	1	1	0	0	1	0	0	0	0	0	0	1	1	0	1	0	0	0	0	0	0	0	0	0	0	0	1	0	0	0	0	0	0	0	0	0	0	1	1	0
Gauptjern	EG13	68.8564	19.6184	EG13_L157a	8601	Early Holocene	1	0	1	0	1	0	0	1	0	0	0	0	1	0	1	1	0	1	0	0	0	0	0	0	0	0	0	0	0	0	0	0	0	0	0	0	0	0	0	0	0	0	0
Gauptjern	EG13	68.8564	19.6184	EG13_L161a	8776	Early Holocene	1	0	1	1	1	0	0	1	0	0	0	0	1	0	1	0	0	0	0	0	0	0	0	0	0	0	0	0	0	1	0	0	0	0	0	0	0	0	0	0	0	0	0
Horntjernet	EG05	69.3492	29.4916	EG05_L001	24	Late Holocene	1	1	1	1	0	0	0	1	0	0	0	1	1	0	1	0	0	0	1	0	1	0	0	0	1	1	0	1	0	0	0	0	0	0	0	0	0	0	0	0	0	0	0
Horntjernet	EG05	69.3492	29.4916	EG05_L003	57	Late Holocene	1	1	1	1	0	0	0	1	0	0	0	0	1	0	1	0	0	0	1	0	1	0	0	0	1	0	0	1	0	0	0	0	0	0	0	0	0	0	0	0	0	0	0
Horntjernet	EG05	69.3492	29.4916	EG05_L005	91	Late Holocene	1	1	1	1	0	0	0	1	0	0	0	0	1	0	1	0	0	1	0	0	1	0	0	0	1	0	0	0	0	0	0	0	0	0	0	0	0	0	0	0	0	0	0
Horntjernet	EG05	69.3492	29.4916	EG05_L026	324	Late Holocene	1	1	1	0	1	0	0	1	0	0	0	0	1	0	0	0	0	1	1	0	1	0	0	0	1	0	0	1	1	0	0	0	0	0	0	0	0	0	0	0	0	0	0
Horntjernet	EG05	69.3492	29.4916	EG05_L033	479	Late Holocene	1	1	1	0	0	0	0	1	0	0	0	0	1	0	1	0	0	0	0	0	1	0	0	0	1	0	0	1	0	0	0	0	0	0	0	0	0	0	0	0	0	0	0
Horntjernet	EG05	69.3492	29.4916	EG05_L039	563	Late Holocene	1	1	1	0	1	0	0	1	0	1	1	0	1	0	1	0	0	1	1	0	1	0	0	0	1	0	0	1	0	0	0	0	0	0	0	0	0	0	0	0	0	0	0
Horntjernet	EG05	69.3492	29.4916	EG05_L044	658	Late Holocene	0	1	1	0	1	0	1	1	0	0	0	0	1	0	1	0	0	1	0	0	1	0	0	0	1	0	0	1	0	0	0	0	0	0	0	0	0	0	0	0	0	0	0
Horntjernet	EG05	69.3492	29.4916	EG05_L051	792	Late Holocene	1	1	1	0	0	0	0	1	0	0	1	0	1	0	1	1	0	1	1	0	1	0	0	0	1	1	0	1	0	0	0	0	0	0	0	0	0	0	0	0	0	0	0
Horntjernet	EG05	69.3492	29.4916	EG05_L058	933	Late Holocene	1	1	1	0	0	0	0	1	0	0	0	0	1	0	1	0	0	1	1	0	1	0	0	0	1	0	0	1	0	0	0	0	0	0	0	0	0	0	0	0	0	1	0
Horntjernet	EG05	69.3492	29.4916	EG05_L065	1213	Late Holocene	0	1	1	0	1	0	1	1	0	0	0	0	1	0	1	0	0	1	1	0	1	0	0	0	1	1	0	1	0	0	0	0	0	0	0	0	0	0	0	0	0	0	0
Horntjernet	EG05	69.3492	29.4916	EG05_L072	1538	Late Holocene	1	1	1	1	1	0	0	1	0	0	0	0	1	0	1	1	0	1	1	0	1	0	0	0	1	0	0	1	0	0	0	0	0	0	0	0	0	0	0	0	0	0	0
Horntjernet	EG05	69.3492	29.4916	EG05_L092	2104	Late Holocene	1	1	1	0	1	0	1	1	0	0	0	0	1	0	1	1	0	1	1	0	1	0	0	0	1	0	0	0	0	0	0	0	0	0	0	0	0	0	0	0	0	0	0
Horntjernet	EG05	69.3492	29.4916	EG05_L097	2244	Late Holocene	0	1	1	0	1	0	0	1	0	0	0	0	1	0	1	0	0	1	1	0	1	0	0	0	1	0	0	0	0	0	0	0	0	0	0	0	0	0	0	0	0	0	0
Horntjernet	EG05	69.3492	29.4916	EG05_L104	2541	Late Holocene	1	1	1	1	0	0	1	1	0	0	0	0	1	0	1	1	0	1	1	0	1	0	0	0	1	0	0	0	0	0	0	0	0	0	0	0	0	0	0	0	0	0	0
Horntjernet	EG05	69.3492	29.4916	EG05_L111	2926	Late Holocene	0	1	1	0	0	0	1	1	0	0	0	0	1	0	1	1	0	1	1	0	1	0	0	0	0	0	0	0	0	0	0	0	0	0	0	0	0	0	0	0	0	0	0
Horntjernet	EG05	69.3492	29.4916	EG05_L116	3185	Late Holocene	0	1	1	0	0	0	0	1	0	0	0	0	1	0	1	0	0	0	1	0	1	0	0	0	0	0	0	0	0	0	0	0	0	0	0	0	0	0	0	0	0	0	0
Horntjernet	EG05	69.3492	29.4916	EG05_L123	3355	Late Holocene	1	1	1	0	1	0	0	1	0	1	0	0	1	0	1	0	0	1	1	0	1	0	0	0	0	0	0	0	0	0	0	0	0	0	0	0	0	0	0	0	0	0	0
Horntjernet	EG05	69.3492	29.4916	EG05_L130	3674	Late Holocene	0	1	1	0	1	0	0	0	0	0	0	0	1	0	1	1	0	1	1	0	1	0	0	0	0	0	0	0	0	0	0	0	0	0	0	0	0	0	0	0	0	0	0
Horntjernet	EG05	69.3492	29.4916	EG05_L137	4212	Middle Holocene	1	1	1	0	1	0	1	1	0	0	0	0	1	0	1	0	0	1	1	0	1	0	0	0	0	0	0	0	0	0	0	0	0	0	0	0	0	0	0	0	0	0	0
Horntjernet	EG05	69.3492	29.4916	EG05_L144	4635	Middle Holocene	1	1	1	1	1	0	1	0	0	0	0	0	1	0	1	1	0	1	1	0	1	0	0	0	0	0	0	0	0	0	0	0	0	0	0	0	0	0	0	0	0	0	0
Horntjernet	EG05	69.3492	29.4916	EG05_L151	4869	Middle Holocene	0	1	1	0	0	0	1	0	0	0	0	0	1	0	1	0	0	1	1	0	1	0	0	0	0	0	0	0	0	0	0	0	0	0	0	0	0	0	0	0	0	0	0
Horntjernet	EG05	69.3492	29.4916	EG05_L158	5123	Middle Holocene	1	1	1	1	0	0	1	1	0	0	0	0	1	0	1	1	0	1	1	0	1	0	0	0	0	0	0	0	0	0	0	0	0	0	0	0	0	0	0	0	0	0	0
Horntjernet	EG05	69.3492	29.4916	EG05_L165	5495	Middle Holocene	1	1	1	1	1	0	1	1	0	0	0	0	1	0	1	1	0	1	1	1	1	0	0	0	0	0	0	0	0	0	0	0	0	0	0	0	0	0	0	0	0	1	0
Horntjernet	EG05	69.3492	29.4916	EG05_L172	5967	Middle Holocene	0	1	1	1	1	0	1	0	0	0	0	0	1	0	1	1	0	1	1	0	1	0	0	0	0	0	0	0	0	0	0	0	0	0	0	0	0	0	0	0	0	0	0
Horntjernet	EG05	69.3492	29.4916	EG05_L179	6309	Middle Holocene	0	1	1	1	1	0	1	1	0	0	0	0	1	0	1	1	0	1	1	0	1	0	0	0	0	0	0	0	0	0	0	0	0	0	0	0	0	0	0	0	0	0	0
Horntjernet	EG05	69.3492	29.4916	EG05_L186	6722	Middle Holocene	0	1	1	1	1	0	1	1	0	0	0	0	1	0	1	1	0	1	1	0	1	0	0	0	0	0	0	0	0	0	0	0	0	0	0	0	0	0	0	0	0	0	0
Horntjernet	EG05	69.3492	29.4916	EG05_L193	7341	Middle Holocene	0	1	1	1	0	0	1	1	0	0	0	0	1	0	1	1	0	1	1	0	1	0	0	0	0	0	0	0	0	0	0	0	0	0	0	0	0	0	0	0	0	0	0
Horntjernet	EG05	69.3492	29.4916	EG05_L200	7777	Middle Holocene	0	1	1	0	1	0	0	1	0	1	0	0	1	0	1	1	0	1	1	0	1	0	0	0	0	0	0	0	0	0	0	0	0	0	0	0	0	0	0	0	0	0	0
Horntjernet	EG05	69.3492	29.4916	EG05_L207	7878	Middle Holocene	0	1	1	0	0	0	0	1	0	0	0	0	1	0	1	0	0	0	0	0	0	0	0	0	0	0	0	0	0	0	0	0	0	0	0	0	0	0	0	0	0	0	0
Horntjernet	EG05	69.3492	29.4916	EG05_L214	7972	Middle Holocene	0	1	1	0	0	0	0	1	0	0	0	0	1	0	1	0	0	0	1	0	0	0	0	0	0	0	0	0	0	0	0	0	0	0	0	0	0	0	0	0	0	0	0
Horntjernet	EG05	69.3492	29.4916	EG05_L221	8198	Middle Holocene	0	1	1	0	0	0	0	1	0	0	0	0	1	0	1	1	0	0	1	0	0	0	0	0	0	0	0	0	0	0	0	0	0	0	0	0	0	0	0	0	0	0	0
Horntjernet	EG05	69.3492	29.4916	EG05_L228	8649	Early Holocene	1	1	1	0	1	0	0	1	0	0	0	0	0	0	1	0	0	0	1	0	0	0	0	0	0	0	0	0	0	0	0	0	0	0	0	0	0	0	0	0	0	0	0
Horntjernet	EG05	69.3492	29.4916	EG05_L235	8846	Early Holocene	1	1	1	0	1	0	0	1	0	0	0	0	0	0	1	1	0	1	0	0	0	0	0	0	0	0	0	0	0	1	0	0	0	0	0	0	0	0	0	0	0	0	0
Horntjernet	EG05	69.3492	29.4916	EG05_L244	8991	Early Holocene	1	0	1	1	1	0	0	0	0	0	0	0	1	0	1	0	0	0	1	0	0	0	0	0	0	0	0	0	0	0	0	0	0	0	0	0	0	0	0	0	0	0	0
Horntjernet	EG05	69.3492	29.4916	EG05_L251	9154	Early Holocene	1	0	1	1	1	0	0	0	0	0	0	0	0	0	1	0	0	0	1	0	0	0	0	0	0	0	0	0	0	0	0	0	0	0	0	0	0	0	0	0	0	0	0
Horntjernet	EG05	69.3492	29.4916	EG05_L258	9401	Early Holocene	1	1	1	0	1	0	0	0	0	0	0	0	1	0	1	0	0	0	1	0	0	0	0	0	0	0	0	0	0	0	0	0	0	0	0	0	0	0	0	0	0	1	0
Horntjernet	EG05	69.3492	29.4916	EG05_L265	9656	Early Holocene	1	0	1	0	1	1	0	0	0	0	0	0	0	0	1	0	0	0	1	0	0	0	0	0	0	0	0	0	0	0	0	0	0	0	0	0	0	0	0	0	0	0	0
Horntjernet	EG05	69.3492	29.4916	EG05_L272	9921	Early Holocene	1	0	1	0	1	0	0	0	0	0	0	0	0	0	1	0	0	0	0	0	0	0	0	0	0	0	0	0	0	0	0	0	0	0	0	0	0	0	0	0	0	0	0
Horntjernet	EG05	69.3492	29.4916	EG05_L279	10210	Early Holocene	1	0	1	0	0	0	0	0	0	0	0	0	1	0	1	0	0	0	0	0	0	0	0	0	0	0	0	0	0	0	0	0	0	0	0	0	0	0	0	0	0	0	0
Horntjernet	EG05	69.3492	29.4916	EG05_L286	10402	Early Holocene	1	0	1	0	0	0	0	0	0	0	0	0	1	0	1	0	0	0	0	0	0	0	0	0	0	0	0	0	0	0	0	0	1	0	0	0	0	0	0	0	0	0	0
Horntjernet	EG05	69.3492	29.4916	EG05_L293	10534	Early Holocene	1	0	1	0	0	0	0	0	0	0	0	0	1	0	1	0	0	0	0	0	0	0	0	0	0	0	0	0	0	0	0	0	0	0	0	0	0	0	0	0	0	0	0
Horntjernet	EG05	69.3492	29.4916	EG05_L300	10745	Early Holocene	1	0	1	0	0	0	0	0	0	0	1	1	1	0	0	0	0	0	0	0	0	0	0	0	0	0	0	0	0	1	0	0	0	0	0	0	0	0	0	0	0	0	0
Horntjernet	EG05	69.3492	29.4916	EG05_L307	11109	Early Holocene	1	0	1	0	0	0	0	0	0	0	1	1	1	1	0	0	0	0	0	0	0	0	0	0	0	0	0	0	0	0	0	0	0	0	0	0	0	0	0	0	0	1	0
Horntjernet	EG05	69.3492	29.4916	EG05_L314	11481	Early Holocene	1	0	1	0	0	0	0	0	0	0	0	0	1	0	0	0	0	0	0	0	0	0	0	0	0	0	0	0	0	1	0	0	0	0	0	0	0	0	0	0	0	1	0
Jokelvatnet	EG17	70.1725	21.7008	EG17_L001	17	Late Holocene	1	1	1	1	0	0	1	1	0	0	1	1	1	0	1	1	0	1	0	1	0	0	1	0	1	0	1	0	0	0	0	0	1	1	0	1	0	1	1	0	1	1	0
Jokelvatnet	EG17	70.1725	21.7008	EG17_L006	105	Late Holocene	1	0	1	1	0	0	1	1	0	0	1	1	1	0	1	1	0	1	0	1	1	1	1	0	1	0	1	0	0	0	0	0	1	1	0	1	0	1	0	0	1	1	0
Jokelvatnet	EG17	70.1725	21.7008	EG17_L012	234	Late Holocene	1	0	1	1	0	0	1	1	0	0	1	1	1	0	1	1	0	1	0	1	1	1	1	0	1	0	1	0	0	1	0	0	1	1	0	1	1	0	1	0	1	1	0
Jokelvatnet	EG17	70.1725	21.7008	EG17_L018	365	Late Holocene	1	1	1	1	0	0	0	1	0	0	1	1	1	0	1	1	0	1	0	1	1	1	1	0	1	0	1	0	0	1	1	0	1	1	0	1	0	1	0	0	1	1	0
Jokelvatnet	EG17	70.1725	21.7008	EG17_TS025	519	Late Holocene	1	1	1	1	0	0	0	1	0	0	1	1	1	0	1	1	0	1	0	1	1	0	1	0	0	0	1	0	0	1	0	0	1	1	0	1	0	0	1	0	1	1	0
Jokelvatnet	EG17	70.1725	21.7008	EG17_L031	646	Late Holocene	1	1	1	1	0	0	0	1	0	0	1	1	1	0	1	1	0	1	0	1	1	1	1	0	1	0	1	0	0	1	0	0	1	1	0	1	0	0	1	0	1	1	0
Jokelvatnet	EG17	70.1725	21.7008	EG17_L038	783	Late Holocene	1	1	1	1	0	0	0	1	0	0	1	1	1	0	1	1	0	1	0	1	1	1	1	0	1	0	1	0	0	1	0	0	1	1	0	1	0	0	1	0	1	1	0
Jokelvatnet	EG17	70.1725	21.7008	EG17_L045	963	Late Holocene	1	0	1	1	0	0	1	1	0	0	0	1	1	0	1	1	0	1	0	1	1	0	1	0	1	0	1	0	0	1	0	0	1	1	0	1	0	1	0	0	1	1	0
Jokelvatnet	EG17	70.1725	21.7008	EG17_L052	1200	Late Holocene	1	0	1	1	1	0	1	1	0	0	1	1	1	0	1	1	0	1	0	1	1	1	1	0	0	0	1	0	0	1	0	0	1	1	0	1	0	0	1	0	1	1	0
Jokelvatnet	EG17	70.1725	21.7008	EG17_L059	1435	Late Holocene	1	0	1	1	0	0	0	1	0	0	1	1	1	0	1	1	0	1	0	1	0	0	1	0	0	0	1	0	0	1	0	0	1	1	0	1	0	0	0	0	1	1	0
Jokelvatnet	EG17	70.1725	21.7008	EG17_L066	1600	Late Holocene	1	1	1	1	0	0	1	1	0	0	1	1	1	0	1	1	0	1	0	1	1	0	1	0	1	0	1	0	0	1	0	0	1	1	0	1	0	0	1	0	1	1	0
Jokelvatnet	EG17	70.1725	21.7008	EG17_L073	1823	Late Holocene	1	1	1	1	0	0	0	1	0	0	1	1	1	0	1	1	0	1	0	1	1	0	1	1	0	0	1	0	0	1	0	0	1	1	0	1	0	0	1	0	1	1	0
Jokelvatnet	EG17	70.1725	21.7008	EG17_L080	2071	Late Holocene	1	0	1	1	0	0	0	1	0	0	1	1	1	0	1	1	0	1	0	1	0	0	1	0	0	0	1	0	0	1	0	0	1	1	0	1	0	0	0	0	1	1	0
Jokelvatnet	EG17	70.1725	21.7008	EG17_L087	2337	Late Holocene	1	0	1	1	0	0	1	1	0	0	0	1	1	0	1	1	0	1	0	1	1	0	1	0	0	0	1	0	0	0	0	0	1	1	0	1	0	0	0	0	1	1	0
Jokelvatnet	EG17	70.1725	21.7008	EG17_L094	2585	Late Holocene	1	0	1	1	0	0	1	1	0	0	1	1	1	0	1	1	0	1	0	1	0	0	1	0	0	0	0	0	0	1	0	0	0	1	0	1	0	0	0	0	1	1	0
Jokelvatnet	EG17	70.1725	21.7008	EG17_L101	2818	Late Holocene	1	0	1	1	0	0	1	1	0	0	1	1	1	0	1	1	0	1	0	1	0	0	1	0	0	0	1	0	0	1	0	0	1	1	0	1	0	0	0	0	1	1	0
Jokelvatnet	EG17	70.1725	21.7008	EG17_L109	3086	Late Holocene	1	0	1	1	0	0	1	1	0	0	1	1	1	0	1	1	0	1	0	1	1	0	1	0	0	0	0	0	0	0	0	0	1	1	0	1	0	0	0	0	1	1	1
Jokelvatnet	EG17	70.1725	21.7008	EG17_L116	3338	Late Holocene	1	1	1	1	0	0	1	1	0	0	1	1	1	0	1	1	0	1	0	1	0	0	1	0	0	0	0	0	0	1	0	0	1	1	0	1	0	0	0	0	1	1	1
Jokelvatnet	EG17	70.1725	21.7008	EG17_L123	3691	Late Holocene	1	0	1	1	1	0	1	1	0	0	0	1	1	0	1	1	0	1	0	1	1	0	1	0	0	0	0	0	0	1	1	0	1	1	0	1	0	1	0	0	1	1	0
Jokelvatnet	EG17	70.1725	21.7008	EG17_L130	4230	Middle Holocene	1	0	1	1	1	0	1	1	0	0	1	1	1	0	1	1	0	1	0	1	0	0	1	0	0	0	0	0	0	1	0	0	1	1	0	1	0	1	0	0	1	1	1
Jokelvatnet	EG17	70.1725	21.7008	EG17_L137	4527	Middle Holocene	1	0	1	1	0	0	0	1	0	0	1	1	1	0	1	1	0	1	0	1	0	0	1	0	0	0	0	0	0	1	0	0	1	1	0	1	0	0	0	0	1	1	0
Jokelvatnet	EG17	70.1725	21.7008	EG17_L144	4869	Middle Holocene	1	1	1	1	0	0	1	1	0	0	1	1	1	0	1	1	0	1	0	1	0	0	1	0	0	0	0	0	0	1	0	0	1	1	0	0	0	0	0	0	1	1	0
Jokelvatnet	EG17	70.1725	21.7008	EG17_TS151	5416	Middle Holocene	1	1	1	1	1	0	1	1	0	0	1	1	1	0	1	1	0	1	0	1	1	0	1	0	0	0	0	0	0	1	0	0	1	1	0	0	0	0	0	0	1	1	0
Jokelvatnet	EG17	70.1725	21.7008	EG17_L159	5991	Middle Holocene	1	0	1	1	0	0	1	1	0	0	1	1	1	0	1	1	0	1	0	1	0	0	0	0	0	0	0	0	0	1	0	0	1	1	0	1	0	0	0	0	1	1	0
Jokelvatnet	EG17	70.1725	21.7008	EG17_L166	6453	Middle Holocene	1	0	1	1	0	0	1	1	0	0	1	1	1	0	1	1	0	1	0	1	0	0	0	0	0	0	0	0	0	1	0	0	1	1	0	0	0	0	0	0	1	1	0
Jokelvatnet	EG17	70.1725	21.7008	EG17_L173	6943	Middle Holocene	1	0	1	1	1	0	1	1	0	0	1	1	1	0	1	1	0	1	0	1	0	1	0	0	0	0	0	0	0	1	0	0	0	1	0	0	0	0	0	0	1	1	0
Jokelvatnet	EG17	70.1725	21.7008	EG17_L179	7331	Middle Holocene	1	0	1	1	1	0	0	1	0	0	0	1	1	0	1	1	0	1	0	1	0	0	0	0	0	0	0	0	0	1	0	0	1	1	0	0	0	0	0	0	0	1	0
Jokelvatnet	EG17	70.1725	21.7008	EG17_L185	7738	Middle Holocene	1	0	1	1	1	0	0	0	0	0	1	1	1	0	1	1	0	1	0	1	0	0	0	0	0	0	0	0	0	0	0	0	0	1	0	1	0	0	0	0	1	1	0
Jokelvatnet	EG17	70.1725	21.7008	EG17_L191	8213	Early Holocene	1	0	1	1	0	0	0	0	0	0	1	1	1	0	1	0	0	1	0	1	0	0	0	0	0	0	0	0	0	1	0	0	1	1	0	1	0	0	0	0	1	1	0
Jokelvatnet	EG17	70.1725	21.7008	EG17_L197	8747	Early Holocene	1	0	1	1	0	1	1	0	0	0	1	1	1	0	1	0	0	1	0	1	0	0	0	0	0	0	0	0	0	0	0	0	0	1	0	0	0	0	0	0	1	1	0
Jokelvatnet	EG17	70.1725	21.7008	EG17_L203	9164	Early Holocene	1	0	1	1	1	0	0	0	0	0	0	1	1	0	1	0	0	0	0	1	0	0	0	0	0	0	0	0	0	1	0	0	1	1	0	0	0	0	0	0	0	1	0
Jokelvatnet	EG17	70.1725	21.7008	EG17_L209	9368	Early Holocene	1	0	1	1	0	0	0	0	0	0	0	1	1	0	1	0	0	0	0	0	0	0	0	0	0	0	0	0	0	1	0	0	0	1	0	0	0	0	0	0	0	1	0
Jokelvatnet	EG17	70.1725	21.7008	EG17_L215	9522	Early Holocene	1	0	1	0	0	0	0	0	0	0	1	1	1	0	1	0	0	0	0	0	0	0	0	0	0	0	0	0	0	1	0	0	0	0	0	0	0	0	0	0	1	1	0
Jokelvatnet	EG17	70.1725	21.7008	EG17_L221	9663	Early Holocene	1	0	1	0	0	0	0	0	0	0	1	1	1	0	0	0	0	0	0	0	0	0	0	0	0	0	0	0	0	1	0	0	0	1	0	0	0	0	0	0	1	1	0
Jokelvatnet	EG17	70.1725	21.7008	EG17_L227	9811	Early Holocene	1	0	0	0	0	0	0	0	0	0	0	1	1	0	0	0	0	0	0	0	0	0	0	0	0	0	0	0	0	0	0	0	0	1	0	0	0	0	0	0	0	1	0
Jokelvatnet	EG17	70.1725	21.7008	EG17_L239	10078	Early Holocene	1	0	0	0	0	0	0	0	0	0	0	1	1	0	0	0	0	0	0	0	0	0	0	0	0	0	0	0	0	0	0	0	0	1	0	0	0	0	1	0	1	1	0
Jokelvatnet	EG17	70.1725	21.7008	EG17_L245	10203	Early Holocene	1	0	0	0	0	0	0	0	0	0	0	0	0	0	0	0	0	0	0	0	0	0	0	0	0	0	0	0	0	0	0	0	0	1	0	0	0	0	1	0	0	1	0
Jokelvatnet	EG17	70.1725	21.7008	EG17_L257	10453	Early Holocene	1	0	0	0	0	0	0	0	0	0	0	1	0	0	0	0	0	1	0	0	0	0	0	0	0	0	0	0	0	0	0	0	0	1	0	0	0	0	0	1	1	1	0
Kuutsjarvi	EG21	67.7472	29.6103	EG21_L002	209	Late Holocene	1	1	1	1	1	1	0	1	1	0	1	0	1	1	1	1	1	1	1	0	0	0	0	0	1	0	0	1	0	0	0	0	0	0	0	0	0	0	0	0	0	0	0
Kuutsjarvi	EG21	67.7472	29.6103	EG21_L021	1439	Late Holocene	1	1	1	1	1	1	1	1	1	0	0	0	1	1	1	1	1	1	1	0	0	0	0	0	0	0	0	0	0	0	0	0	0	0	0	0	0	0	0	0	0	0	0
Kuutsjarvi	EG21	67.7472	29.6103	EG21_L030	1982	Late Holocene	1	1	1	1	1	1	1	1	1	1	0	0	1	1	1	1	1	1	1	0	0	0	0	0	0	0	0	0	0	0	0	0	0	0	0	0	0	0	0	0	0	0	0
Kuutsjarvi	EG21	67.7472	29.6103	EG21_L036	2449	Late Holocene	1	1	1	1	1	1	1	1	1	0	0	0	1	1	1	1	1	1	1	0	0	0	0	0	0	0	0	0	0	0	0	0	0	0	0	0	0	0	0	0	0	0	0
Kuutsjarvi	EG21	67.7472	29.6103	EG21_L039	2731	Late Holocene	1	1	1	1	1	1	1	1	1	0	0	0	1	0	1	1	1	1	1	0	0	0	0	0	1	0	0	0	0	1	0	0	0	0	0	0	0	0	0	0	0	0	0
Kuutsjarvi	EG21	67.7472	29.6103	EG21_L043	2999	Late Holocene	1	1	1	1	1	1	1	1	0	0	0	0	1	1	1	1	1	1	1	0	0	0	0	0	0	0	0	0	0	1	0	0	0	0	0	0	0	0	0	0	0	0	0
Kuutsjarvi	EG21	67.7472	29.6103	EG21_L048	3424	Late Holocene	1	1	1	1	1	1	1	1	0	0	0	0	1	0	1	1	1	1	1	0	0	0	0	0	0	0	0	0	0	1	0	0	0	0	0	0	0	0	0	0	0	0	0
Kuutsjarvi	EG21	67.7472	29.6103	EG21_L060	4077	Late Holocene	1	1	1	1	1	1	1	1	1	1	0	0	1	0	1	1	1	1	0	0	0	0	0	0	0	0	0	0	0	1	0	0	0	0	0	0	0	0	0	0	0	0	0
Kuutsjarvi	EG21	67.7472	29.6103	EG21_L067	4190	Late Holocene	1	1	1	1	1	1	1	1	0	1	0	0	1	1	1	1	1	1	0	0	0	0	0	0	0	0	0	0	0	1	0	0	0	0	0	0	0	0	0	0	0	0	0
Kuutsjarvi	EG21	67.7472	29.6103	EG21_L071	4230	Middle Holocene	1	1	1	1	1	1	1	1	0	1	0	0	1	0	1	1	1	1	0	0	0	0	0	0	0	0	0	0	0	1	0	0	0	0	0	0	0	0	0	0	0	0	0
Kuutsjarvi	EG21	67.7472	29.6103	EG21_L086	4388	Middle Holocene	1	1	1	1	1	1	1	1	1	0	0	0	1	0	1	1	1	1	0	0	0	0	0	0	0	0	0	0	0	1	0	0	0	0	0	0	0	0	0	0	0	0	0
Kuutsjarvi	EG21	67.7472	29.6103	EG21_L098	4527	Middle Holocene	1	1	1	1	1	1	1	1	0	0	0	0	1	0	1	1	1	1	0	0	0	0	0	0	0	0	0	0	0	0	0	0	0	0	0	0	0	0	0	0	0	0	0
Kuutsjarvi	EG21	67.7472	29.6103	EG21_L113	4738	Middle Holocene	1	1	1	1	1	1	1	0	0	0	1	0	1	1	1	1	1	1	0	0	0	0	0	0	0	0	0	0	0	0	0	0	0	0	0	0	0	0	0	0	0	0	0
Kuutsjarvi	EG21	67.7472	29.6103	EG21_TS125	4914	Middle Holocene	1	1	1	1	1	1	1	0	1	1	0	0	0	1	1	1	1	1	0	0	0	0	0	0	0	0	0	0	0	0	0	0	0	0	0	0	0	0	0	0	0	0	0
Kuutsjarvi	EG21	67.7472	29.6103	EG21_L137	5101	Middle Holocene	1	1	1	1	1	1	1	0	1	0	0	0	0	0	1	1	1	1	0	0	0	0	0	0	0	0	0	0	0	0	0	0	0	0	0	0	0	0	0	0	0	0	0
Kuutsjarvi	EG21	67.7472	29.6103	EG21_L159	5429	Middle Holocene	1	1	1	1	1	1	1	0	0	0	0	0	0	0	1	1	0	1	0	0	0	0	0	0	0	0	0	0	0	0	0	0	0	0	0	0	0	0	0	0	0	0	0
Kuutsjarvi	EG21	67.7472	29.6103	EG21_L171	5621	Middle Holocene	1	1	1	1	1	1	1	1	1	0	0	0	1	0	1	1	1	1	0	0	0	0	0	0	0	0	0	0	0	0	0	0	0	0	0	0	0	0	0	0	0	0	0
Kuutsjarvi	EG21	67.7472	29.6103	EG21_L183	5807	Middle Holocene	1	1	1	1	1	1	1	0	0	0	0	0	0	0	1	1	0	1	0	0	0	0	0	0	0	0	0	0	0	0	0	0	0	0	0	0	0	0	0	0	0	0	0
Kuutsjarvi	EG21	67.7472	29.6103	EG21_L191	5911	Middle Holocene	1	1	1	1	0	1	1	0	0	0	0	0	0	0	1	1	1	1	0	0	0	0	0	0	0	0	0	0	0	0	0	0	0	0	0	0	0	0	0	0	0	0	0
Kuutsjarvi	EG21	67.7472	29.6103	EG21_L207	6110	Middle Holocene	1	1	1	1	1	0	1	0	0	0	0	0	1	0	1	1	0	1	0	0	0	0	0	0	0	0	0	0	0	1	0	0	0	0	0	0	0	0	0	0	0	0	0
Kuutsjarvi	EG21	67.7472	29.6103	EG21_L213	6191	Middle Holocene	1	1	1	1	0	0	1	0	0	0	0	0	0	0	1	1	0	1	0	0	0	0	0	0	0	0	0	0	0	1	0	0	0	0	0	0	0	0	0	0	0	0	0
Kuutsjarvi	EG21	67.7472	29.6103	EG21_L220	6282	Middle Holocene	1	1	1	1	1	1	0	1	0	0	0	0	0	0	1	1	0	1	0	0	0	0	0	0	0	0	0	0	0	1	0	0	0	0	0	0	0	0	0	0	0	0	0
Kuutsjarvi	EG21	67.7472	29.6103	EG21_L234	6411	Middle Holocene	1	1	1	1	0	0	0	1	0	0	0	0	0	0	1	1	0	1	0	0	0	0	0	0	0	0	0	0	0	1	0	0	0	0	0	0	0	0	0	0	0	0	0
Kuutsjarvi	EG21	67.7472	29.6103	EG21_TS248	6493	Middle Holocene	1	1	1	1	1	1	1	0	0	0	1	0	1	1	1	1	1	1	0	0	0	0	0	0	0	0	0	0	0	1	0	0	0	0	0	0	0	0	0	0	0	0	0
Kuutsjarvi	EG21	67.7472	29.6103	EG21_L254	6521	Middle Holocene	1	1	1	1	1	1	0	0	0	0	0	0	0	0	1	1	0	1	0	0	0	0	0	0	0	0	0	0	0	1	0	0	0	0	0	0	0	0	0	0	0	0	0
Kuutsjarvi	EG21	67.7472	29.6103	EG21_L271	6713	Middle Holocene	1	1	1	1	1	0	0	0	0	0	0	0	0	0	1	1	1	1	0	0	0	0	0	0	0	0	0	0	0	1	0	0	0	0	0	0	0	0	0	0	0	0	0
Kuutsjarvi	EG21	67.7472	29.6103	EG21_L282	6863	Middle Holocene	1	1	1	1	0	0	0	0	0	0	0	0	0	0	1	1	1	1	0	0	0	0	0	0	0	0	0	0	0	1	0	0	0	0	0	0	0	0	0	0	0	0	0
Kuutsjarvi	EG21	67.7472	29.6103	EG21_L295	7078	Middle Holocene	1	1	1	1	0	0	0	0	0	0	0	0	0	1	1	1	1	1	0	0	0	0	0	0	0	0	0	0	0	1	0	0	0	0	0	0	0	0	0	0	0	0	0
Kuutsjarvi	EG21	67.7472	29.6103	EG21_L307	7265	Middle Holocene	1	1	1	1	0	0	0	1	1	0	0	0	0	1	1	1	1	1	0	0	0	0	0	0	0	0	0	0	0	1	0	0	0	0	0	0	0	0	0	0	0	0	0
Kuutsjarvi	EG21	67.7472	29.6103	EG21_L319	7371	Middle Holocene	1	1	1	1	1	1	0	0	0	0	0	0	0	1	1	1	1	1	0	0	0	0	0	0	0	0	0	0	0	1	0	0	0	0	0	0	0	0	0	0	0	0	0
Kuutsjarvi	EG21	67.7472	29.6103	EG21_TS320	7374	Middle Holocene	1	1	1	1	1	0	0	1	1	0	0	0	0	1	1	1	0	1	0	0	0	0	0	0	0	0	0	0	0	1	0	0	0	0	0	0	0	0	0	0	0	0	0
Kuutsjarvi	EG21	67.7472	29.6103	EG21_L345	7639	Middle Holocene	1	1	1	1	0	1	0	0	1	0	0	0	0	0	1	1	1	0	0	0	0	0	0	0	0	0	0	0	0	1	0	0	0	0	0	0	0	0	0	0	0	0	0
Kuutsjarvi	EG21	67.7472	29.6103	EG21_L362	7869	Middle Holocene	1	1	1	1	1	0	0	0	0	0	0	0	0	0	0	0	0	0	0	0	0	0	0	0	0	0	0	0	0	1	0	0	0	0	0	0	0	0	0	0	0	0	0
Kuutsjarvi	EG21	67.7472	29.6103	EG21_L378	8131	Middle Holocene	1	1	1	1	0	0	0	1	0	0	0	0	1	0	1	1	1	0	0	0	0	0	0	0	0	0	0	0	0	1	0	0	0	0	0	0	0	0	0	0	0	0	0
Kuutsjarvi	EG21	67.7472	29.6103	EG21_L390	8358	Early Holocene	1	1	1	1	1	1	0	0	0	0	0	0	0	0	1	1	1	0	0	0	0	0	0	0	0	0	0	0	0	0	0	0	0	0	0	0	0	0	0	0	0	0	0
Kuutsjarvi	EG21	67.7472	29.6103	EG21_L414	8829	Early Holocene	1	1	1	1	0	1	0	0	0	0	0	0	0	0	1	0	1	0	0	0	0	0	0	0	0	0	0	0	0	0	0	0	0	0	0	0	0	0	0	0	0	0	0
Kuutsjarvi	EG21	67.7472	29.6103	EG21_L337	9112	Early Holocene	1	1	1	1	0	0	0	0	1	0	0	0	0	0	0	1	1	0	0	0	0	0	0	0	0	0	0	0	0	0	0	0	0	0	0	0	0	0	0	0	0	0	0
Kuutsjarvi	EG21	67.7472	29.6103	EG21_L451	9255	Early Holocene	1	1	1	1	1	0	0	0	0	0	0	0	0	0	1	0	0	0	0	0	0	0	0	0	0	0	0	0	0	0	0	0	0	0	0	0	0	0	0	0	0	0	0
Kuutsjarvi	EG21	67.7472	29.6103	EG21_L463	9382	Early Holocene	1	0	1	1	1	0	0	0	0	0	0	0	0	0	0	0	0	0	0	0	0	0	0	0	0	0	0	0	0	0	0	0	0	0	0	0	0	0	0	0	0	0	0
Kuutsjarvi	EG21	67.7472	29.6103	EG21_TS515	10333	Early Holocene	1	1	1	0	0	0	0	0	0	0	0	0	0	0	0	1	0	0	0	0	0	0	0	0	0	0	0	0	0	0	0	0	0	0	0	0	0	0	0	0	0	1	0
Langfjordvannet	EG15	70.1503	20.537	EG15_L001	1314	Late Holocene	1	0	1	1	0	0	1	0	0	0	1	0	1	0	1	1	0	1	0	1	1	0	1	0	1	0	1	0	0	1	0	0	0	1	0	0	0	0	0	0	0	1	0
Langfjordvannet	EG15	70.1503	20.537	EG15_L010	1661	Late Holocene	1	0	1	1	0	0	0	0	0	0	1	0	1	0	1	1	0	1	0	1	0	0	0	0	1	0	1	0	0	1	0	0	0	0	0	0	0	0	0	0	0	0	0
Langfjordvannet	EG15	70.1503	20.537	EG15_L021	2005	Late Holocene	1	1	1	1	0	0	1	0	0	0	1	1	1	1	1	1	0	1	0	1	1	0	1	0	1	0	1	0	0	1	0	0	0	0	0	0	0	0	0	0	0	1	0
Langfjordvannet	EG15	70.1503	20.537	EG15_TS031	2355	Late Holocene	1	0	1	1	0	0	0	1	0	0	1	0	1	0	1	1	0	1	0	1	1	0	1	0	1	0	1	0	0	1	0	0	0	0	0	0	0	0	0	0	0	1	0
Langfjordvannet	EG15	70.1503	20.537	EG15_L041	2751	Late Holocene	1	1	1	1	0	0	0	1	0	1	1	0	1	0	1	0	0	1	0	0	0	0	0	0	0	0	0	0	0	1	0	0	0	0	0	0	0	0	0	0	0	1	0
Langfjordvannet	EG15	70.1503	20.537	EG15_L051	3519	Late Holocene	1	1	1	1	0	0	1	0	0	0	1	1	1	0	1	1	0	1	0	1	0	0	1	0	1	0	0	0	0	1	0	0	0	0	0	0	0	0	0	0	0	1	0
Langfjordvannet	EG15	70.1503	20.537	EG15_L061	4446	Middle Holocene	1	0	1	1	0	0	1	0	0	0	1	0	1	1	1	1	0	1	0	1	0	0	0	0	0	0	0	0	0	1	0	0	0	0	0	0	0	0	0	0	0	1	0
Langfjordvannet	EG15	70.1503	20.537	EG15_L071	5163	Middle Holocene	1	0	1	1	0	0	0	0	0	0	1	0	1	1	1	1	0	1	1	1	1	0	0	0	0	0	0	0	0	1	0	0	0	0	0	0	0	0	0	0	0	1	0
Langfjordvannet	EG15	70.1503	20.537	EG15_L081	5768	Middle Holocene	1	0	1	1	0	0	1	1	0	0	1	0	1	0	1	1	0	1	0	1	0	1	0	0	0	0	0	0	0	1	0	0	0	0	0	0	0	0	0	0	0	1	0
Langfjordvannet	EG15	70.1503	20.537	EG15_L091	6430	Middle Holocene	1	1	1	1	0	0	1	1	0	0	1	1	1	1	1	1	0	1	0	1	0	0	0	0	0	0	0	0	0	1	0	0	0	0	0	0	0	0	0	0	0	1	0
Langfjordvannet	EG15	70.1503	20.537	EG15_L101	7145	Middle Holocene	1	1	1	1	0	0	1	1	0	0	1	1	1	1	1	1	0	1	0	1	0	0	0	0	0	0	0	0	0	1	0	0	0	0	0	0	0	0	0	0	0	1	0
Langfjordvannet	EG15	70.1503	20.537	EG15_TS111	7816	Middle Holocene	1	0	1	1	0	0	0	1	0	0	1	1	1	1	1	1	0	1	0	1	0	0	0	0	0	0	0	0	0	0	0	0	1	0	1	0	0	0	0	0	1	1	0
Langfjordvannet	EG15	70.1503	20.537	EG15_L119	8288	Early Holocene	1	0	1	1	0	0	0	1	0	0	1	0	1	0	1	1	0	1	0	1	0	0	0	0	0	0	0	0	0	0	0	0	0	0	0	0	0	0	0	0	0	1	0
Langfjordvannet	EG15	70.1503	20.537	EG15_L128	8804	Early Holocene	1	0	1	1	0	0	0	0	0	0	1	1	1	1	1	0	0	0	0	1	0	0	0	0	0	0	0	0	0	0	0	0	0	0	0	0	0	0	0	0	0	1	0
Langfjordvannet	EG15	70.1503	20.537	EG15_L137	9405	Early Holocene	1	0	1	1	1	0	0	0	0	0	1	0	1	1	1	0	0	0	0	0	0	0	0	0	0	0	0	0	0	0	0	0	0	0	0	0	0	0	0	0	0	0	0
Langfjordvannet	EG15	70.1503	20.537	EG15_L146	10002	Early Holocene	1	0	1	0	0	0	0	1	0	0	1	1	1	1	0	0	0	0	0	0	0	0	0	0	0	0	0	0	0	1	0	0	0	0	0	0	0	0	0	0	0	1	0
Langfjordvannet	EG15	70.1503	20.537	EG15_L164	11185	Early Holocene	1	0	0	0	0	0	0	0	0	0	0	0	0	0	0	0	0	0	0	0	0	0	0	0	0	0	0	0	0	0	0	0	0	0	1	0	0	0	0	0	1	0	0
Langfjordvannet	EG15	70.1503	20.537	EG15_L173	11753	Late Glacial	1	0	0	0	0	0	0	0	0	0	0	0	0	0	0	0	0	0	0	0	0	0	0	0	0	0	0	0	0	0	0	0	1	1	0	0	0	0	0	0	0	0	0
Langfjordvannet	EG15	70.1503	20.537	EG15_L182	12238	Late Glacial	1	0	0	0	0	0	0	0	0	0	0	0	0	0	0	0	0	0	0	0	0	0	0	0	0	0	0	0	0	0	0	0	0	1	1	1	0	0	0	1	0	0	0
Langfjordvannet	EG15	70.1503	20.537	EG15_L191	12664	Late Glacial	1	0	0	0	0	0	0	0	0	0	0	0	0	0	0	0	0	0	0	0	0	0	0	0	0	0	0	0	0	0	0	1	1	1	1	1	1	1	1	1	1	0	1
Langfjordvannet	EG15	70.1503	20.537	EG15_L200	13080	Late Glacial	1	0	0	0	0	0	0	0	0	0	0	0	0	0	0	0	0	0	0	0	0	0	0	0	0	0	0	0	0	1	0	1	1	1	1	1	0	1	0	1	1	0	0
Langfjordvannet	EG15	70.1503	20.537	EG15_L209	13391	Late Glacial	1	0	0	0	0	0	0	1	0	0	1	0	0	1	0	0	0	0	0	0	0	0	0	0	0	0	0	0	0	1	0	1	0	1	1	1	0	0	1	1	1	1	0
Langfjordvannet	EG15	70.1503	20.537	EG15_TS225	13884	Late Glacial	1	1	0	0	0	0	0	0	0	0	0	1	1	0	0	0	0	0	0	0	0	0	0	0	0	0	0	0	0	1	0	0	0	1	1	1	0	0	1	1	1	0	1
Langfjordvannet	EG15	70.1503	20.537	EG15_L229	13999	Late Glacial	1	1	0	0	0	0	0	0	0	0	1	0	0	0	0	0	0	0	0	0	0	0	0	0	0	0	0	0	0	0	0	0	0	1	1	1	0	0	0	0	0	1	0
Langfjordvannet	EG15	70.1503	20.537	EG15_L236	14214	Late Glacial	1	0	0	0	0	0	0	0	0	0	0	0	0	0	0	0	0	0	0	0	0	0	0	0	0	0	0	0	0	0	1	0	0	1	1	1	0	0	1	1	1	0	1
Langfjordvannet	EG15	70.1503	20.537	EG15_L245	14498	Late Glacial	1	0	0	0	0	0	0	0	0	0	0	0	0	0	0	0	0	0	0	0	0	0	0	0	0	0	0	0	0	1	0	1	1	1	1	1	0	1	1	1	1	0	0
Langfjordvannet	EG15	70.1503	20.537	EG15_L254	14782	Late Glacial	1	0	0	0	0	0	0	0	0	0	0	0	0	0	0	0	0	0	0	0	0	0	0	0	0	0	0	0	0	0	0	1	1	1	1	1	1	0	1	1	1	1	0
Langfjordvannet	EG15	70.1503	20.537	EG15_L263	15063	Late Glacial	1	0	0	0	0	0	0	0	0	0	0	0	0	0	0	0	0	0	0	0	0	0	0	0	0	0	0	0	0	0	1	0	0	1	1	1	0	1	1	1	1	0	0
Langfjordvannet	EG15	70.1503	20.537	EG15_L272	15115	Late Glacial	1	0	0	0	0	0	0	0	0	0	0	0	0	0	0	0	0	0	0	0	0	0	0	0	0	0	0	0	0	0	0	0	0	1	1	1	0	0	0	0	0	0	0
Langfjordvannet	EG15	70.1503	20.537	EG15_L290	15201	Late Glacial	1	0	0	0	0	0	0	0	0	0	0	0	0	0	0	0	0	0	0	0	0	0	0	0	0	0	0	0	0	1	0	0	1	1	1	1	0	1	1	1	1	1	1
Langfjordvannet	EG15	70.1503	20.537	EG15_L299	15482	Late Glacial	1	0	0	0	0	0	0	0	0	0	0	0	0	0	0	0	0	0	0	0	0	0	0	0	0	0	0	0	0	1	0	1	0	1	1	1	0	0	1	1	1	0	0
Langfjordvannet	EG15	70.1503	20.537	EG15_L308	15656	Late Glacial	0	0	0	0	0	0	0	0	0	0	0	0	0	0	0	0	0	0	0	0	0	0	0	0	0	0	0	0	0	1	0	0	0	1	1	1	0	0	1	1	1	0	0
Langfjordvannet	EG15	70.1503	20.537	EG15_L317	15769	Late Glacial	0	0	0	0	0	0	0	0	0	0	0	0	0	0	0	0	0	0	0	0	0	0	0	0	0	0	0	0	0	1	0	1	0	1	1	1	0	1	1	1	1	0	0
Langfjordvannet	EG15	70.1503	20.537	EG15_L326	16147	Late Glacial	0	0	0	0	0	0	0	0	0	0	0	0	0	0	0	0	0	0	0	0	0	0	0	0	0	0	0	0	0	1	1	1	1	1	1	1	1	1	1	1	0	0	0
Nesservatnet	EG02	70.1356	23.2031	EG02_M008	217	Late Holocene	0	0	1	1	0	0	1	1	0	0	1	0	1	0	1	0	0	1	1	0	1	0	0	0	1	0	0	0	0	1	0	0	0	0	0	0	0	0	0	0	0	1	0
Nesservatnet	EG02	70.1356	23.2031	EG02_M013	376	Late Holocene	0	1	1	0	1	0	1	1	0	0	0	0	1	0	1	1	0	1	1	1	1	0	0	0	1	0	0	0	0	0	0	0	0	0	0	0	0	0	0	0	0	1	0
Nesservatnet	EG02	70.1356	23.2031	EG02_L033a	417	Late Holocene	1	1	1	0	0	0	1	1	0	0	1	0	1	0	1	1	0	1	1	1	1	0	1	0	1	0	1	0	0	0	0	0	0	0	0	0	0	0	0	0	0	1	0
Nesservatnet	EG02	70.1356	23.2031	EG02_M020	613	Late Holocene	1	1	1	0	1	0	0	1	0	0	1	0	1	1	1	1	0	1	1	1	1	0	1	0	1	0	0	0	0	0	0	0	0	0	0	0	0	0	0	0	0	1	0
Nesservatnet	EG02	70.1356	23.2031	EG02_L039	648	Late Holocene	1	1	1	0	0	0	1	1	0	0	0	0	1	0	1	1	0	1	1	0	1	0	0	0	1	0	0	0	0	0	0	0	0	0	0	0	0	0	0	0	1	1	0
Nesservatnet	EG02	70.1356	23.2031	EG02_L045	957	Late Holocene	1	1	1	1	0	0	1	0	0	0	0	0	1	0	1	0	0	1	1	0	1	0	0	0	0	0	0	0	0	0	0	0	0	0	0	0	0	0	0	0	0	0	0
Nesservatnet	EG02	70.1356	23.2031	EG02_M030	1094	Late Holocene	1	1	1	1	0	0	0	0	0	0	0	1	1	0	1	1	0	1	1	0	1	0	0	0	1	0	0	0	0	0	0	0	0	0	0	0	0	0	0	0	0	0	0
Nesservatnet	EG02	70.1356	23.2031	EG02_L051	1341	Late Holocene	0	1	1	0	0	0	0	0	0	0	0	0	1	0	1	0	0	1	1	0	1	0	0	0	0	0	0	0	0	0	0	0	0	0	1	0	0	0	0	0	0	0	0
Nesservatnet	EG02	70.1356	23.2031	EG02_L057a	1581	Late Holocene	0	1	0	0	0	0	0	0	0	0	0	0	1	0	1	0	0	1	1	0	1	0	0	0	0	0	0	0	0	0	0	0	0	0	0	0	0	0	0	0	0	0	0
Nesservatnet	EG02	70.1356	23.2031	EG02_M045	1701	Late Holocene	1	1	1	0	0	0	0	0	0	0	1	0	1	1	1	1	0	1	1	0	1	0	0	0	0	0	0	0	0	0	0	0	0	0	0	0	0	0	0	0	0	1	0
Nesservatnet	EG02	70.1356	23.2031	EG02_L063	1809	Late Holocene	0	1	0	0	0	0	0	1	0	0	0	1	1	0	0	0	0	0	1	0	1	0	0	0	0	0	0	0	0	0	0	0	0	0	0	0	0	0	0	0	1	1	0
Nesservatnet	EG02	70.1356	23.2031	EG02_L128a	4235	Middle Holocene	0	0	1	0	0	0	0	0	0	0	0	0	1	0	1	0	0	1	1	0	1	0	0	0	0	0	0	0	0	0	0	0	0	0	0	0	0	0	0	0	0	0	0
Nordvivatnet	EG10	70.133	29.0119	EG10_L012	477	Late Holocene	1	1	1	1	1	0	0	1	0	0	1	0	1	1	1	1	1	1	0	1	0	0	0	0	0	0	0	0	0	1	1	1	0	0	0	0	0	0	0	0	1	1	0
Nordvivatnet	EG10	70.133	29.0119	EG10_L019	842	Late Holocene	1	1	1	1	1	0	0	1	1	0	1	1	1	1	1	1	1	1	0	0	0	0	0	0	0	0	0	0	0	0	0	0	0	0	0	0	0	0	0	0	0	1	0
Nordvivatnet	EG10	70.133	29.0119	EG10_M015	1023	Late Holocene	1	1	1	1	1	0	0	1	1	0	1	0	1	1	1	1	1	1	0	0	0	0	0	0	0	0	0	0	0	1	0	0	0	0	0	0	0	0	0	0	0	1	0
Nordvivatnet	EG10	70.133	29.0119	EG10_L033	1687	Late Holocene	1	1	1	1	1	0	0	1	1	0	0	0	1	1	1	1	1	1	0	0	1	0	0	0	0	0	0	0	0	1	0	0	0	0	0	0	0	0	0	0	0	1	0
Nordvivatnet	EG10	70.133	29.0119	EG10_M022	1968	Late Holocene	1	1	1	1	1	0	0	1	0	0	1	0	1	1	1	1	1	1	0	0	0	0	0	0	0	0	0	0	0	0	0	0	0	0	0	0	0	0	0	0	1	1	0
Nordvivatnet	EG10	70.133	29.0119	EG10_L040	2046	Late Holocene	1	1	1	1	1	0	0	1	0	0	0	0	1	1	1	1	0	1	0	0	0	0	0	0	0	0	0	0	0	1	0	0	0	0	0	0	0	0	0	0	0	1	0
Nordvivatnet	EG10	70.133	29.0119	EG10_L047	2485	Late Holocene	1	1	1	1	1	0	0	1	1	0	1	0	1	1	1	1	1	1	0	0	0	0	0	0	0	0	0	0	0	1	0	0	0	0	0	0	0	0	0	0	1	1	0
Nordvivatnet	EG10	70.133	29.0119	EG10_M030	2830	Late Holocene	1	1	1	1	1	0	0	1	1	0	1	0	1	1	1	1	1	1	1	1	0	0	0	0	0	0	0	0	0	1	0	0	0	0	0	0	0	0	0	0	0	1	0
Nordvivatnet	EG10	70.133	29.0119	EG10_L054	2859	Late Holocene	1	0	1	1	1	0	0	1	0	0	1	1	1	1	1	1	1	1	0	0	0	0	0	0	0	0	0	0	0	1	0	0	0	0	0	0	0	0	0	0	0	1	0
Nordvivatnet	EG10	70.133	29.0119	EG10_L061	3204	Late Holocene	1	1	1	1	1	0	0	1	0	0	1	0	1	1	1	1	0	1	0	1	0	0	0	0	0	0	0	0	0	0	0	0	0	0	0	0	0	0	0	0	0	1	0
Nordvivatnet	EG10	70.133	29.0119	EG10_M038	3410	Late Holocene	1	1	1	1	1	0	0	1	0	0	1	0	1	1	1	1	1	1	0	0	0	0	0	0	0	0	0	0	0	1	0	0	0	0	0	0	0	0	0	0	1	1	0
Nordvivatnet	EG10	70.133	29.0119	EG10_L068	3573	Late Holocene	1	0	1	1	1	0	0	1	0	0	1	0	1	1	1	1	1	1	0	1	0	0	0	0	0	0	0	0	0	1	0	0	0	0	0	0	0	0	0	0	0	1	0
Nordvivatnet	EG10	70.133	29.0119	EG10_L075	3948	Late Holocene	1	1	1	1	1	0	0	1	0	0	0	0	1	0	1	1	1	1	0	0	0	0	0	0	0	0	0	0	0	0	0	0	0	0	0	0	0	0	0	0	0	1	0
Nordvivatnet	EG10	70.133	29.0119	EG10_L082	4305	Middle Holocene	1	1	1	1	1	0	0	1	0	0	0	0	1	1	1	1	1	1	0	0	0	0	0	0	0	0	0	0	0	0	0	0	0	0	0	0	0	0	0	0	0	1	0
Nordvivatnet	EG10	70.133	29.0119	EG10_L089	4798	Middle Holocene	1	1	1	1	1	0	0	1	0	0	1	0	1	1	1	1	1	1	0	0	0	0	0	0	0	0	0	0	0	1	0	0	0	0	0	0	0	0	0	0	0	1	0
Nordvivatnet	EG10	70.133	29.0119	EG10_L103	5792	Middle Holocene	1	1	1	1	1	0	0	1	0	0	0	0	1	1	1	1	1	1	0	0	0	0	0	0	0	0	0	0	0	1	0	0	0	0	0	0	0	0	0	0	0	1	0
Nordvivatnet	EG10	70.133	29.0119	EG10_L111	6422	Middle Holocene	1	0	1	1	1	0	0	1	0	0	0	0	1	1	1	1	1	1	0	0	1	0	0	0	0	0	0	0	0	1	0	0	0	0	0	0	0	0	0	0	0	1	0
Nordvivatnet	EG10	70.133	29.0119	EG10_L117	6729	Middle Holocene	1	1	1	1	1	0	0	1	0	0	1	0	1	0	1	1	1	1	1	1	0	0	0	0	0	0	0	0	0	1	0	0	0	0	0	0	0	0	0	0	0	1	0
Nordvivatnet	EG10	70.133	29.0119	EG10_L124	7194	Middle Holocene	1	1	1	1	1	0	0	1	0	0	0	0	1	1	1	1	1	1	0	0	1	0	0	0	0	0	0	0	0	1	0	0	0	0	0	0	0	0	0	0	0	1	0
Nordvivatnet	EG10	70.133	29.0119	EG10_L131	7731	Middle Holocene	1	1	1	1	1	0	0	1	0	0	0	0	1	1	1	1	1	1	0	0	0	0	0	0	0	0	0	0	0	0	0	0	0	0	0	0	0	0	0	0	0	1	0
Nordvivatnet	EG10	70.133	29.0119	EG10_L138	8282	Early Holocene	1	1	1	1	0	0	0	1	0	0	0	1	1	0	1	1	1	0	0	0	0	0	0	0	0	0	0	0	0	1	0	0	0	0	0	0	0	0	0	0	0	1	0
Nordvivatnet	EG10	70.133	29.0119	EG10_L145	8704	Early Holocene	1	0	1	1	1	0	0	1	0	0	0	0	1	1	1	1	1	0	0	0	0	0	0	0	0	0	0	0	0	1	0	0	0	0	0	0	0	0	0	0	0	1	0
Nordvivatnet	EG10	70.133	29.0119	EG10_L152	8970	Early Holocene	1	0	1	1	1	0	0	0	0	0	1	1	1	1	1	0	0	1	0	0	0	0	0	0	0	0	0	0	0	1	0	0	0	0	0	0	0	0	0	0	0	1	0
Nordvivatnet	EG10	70.133	29.0119	EG10_L154	9194	Early Holocene	1	0	1	0	1	0	0	0	0	0	1	1	1	1	1	0	0	0	0	0	0	0	0	0	0	0	0	0	0	1	0	0	0	1	0	0	0	0	0	0	1	1	0
Nordvivatnet	EG10	70.133	29.0119	EG10_L159	9415	Early Holocene	1	0	1	0	1	0	0	0	0	0	1	1	1	1	1	0	0	0	0	0	0	0	0	0	0	0	0	0	0	1	0	0	0	1	0	0	0	0	0	1	1	1	0
Nordvivatnet	EG10	70.133	29.0119	EG10_L164	10228	Early Holocene	1	0	1	0	0	0	0	0	0	0	1	1	1	1	1	0	0	0	0	0	0	0	0	0	0	0	0	0	0	1	0	1	1	1	1	0	0	0	0	0	1	1	0
Nordvivatnet	EG10	70.133	29.0119	EG10_L173	10750	Early Holocene	1	0	1	0	0	0	0	0	0	0	1	1	1	0	0	0	0	0	0	0	0	0	0	0	0	0	0	0	0	0	0	0	1	1	1	0	0	0	0	1	1	1	0
Nordvivatnet	EG10	70.133	29.0119	EG10_L181	11094	Early Holocene	1	0	1	0	0	0	0	0	0	0	1	1	1	1	0	0	0	0	0	0	0	0	0	0	0	0	0	0	0	0	0	1	0	1	1	0	0	0	0	1	1	1	0
Nordvivatnet	EG10	70.133	29.0119	EG10_L189	11421	Early Holocene	1	0	1	0	0	0	0	0	0	0	1	1	1	1	0	0	0	0	0	0	0	0	0	0	0	0	0	0	0	1	0	0	0	0	1	0	0	0	0	0	0	1	0
Nordvivatnet	EG10	70.133	29.0119	EG10_L196	11714	Late Glacial	1	0	1	0	0	0	0	0	0	0	1	1	1	0	0	0	0	0	0	0	0	0	0	0	0	0	0	0	0	0	0	0	0	1	1	0	0	0	0	0	1	1	1
Nordvivatnet	EG10	70.133	29.0119	EG10_L202	12003	Late Glacial	1	0	1	0	0	0	0	0	0	0	0	1	1	0	0	0	0	0	0	0	0	0	0	0	0	0	0	0	0	0	1	1	1	1	1	0	0	1	0	1	1	1	1
Nordvivatnet	EG10	70.133	29.0119	EG10_L209	12087	Late Glacial	1	0	1	0	0	0	0	0	0	0	0	1	1	0	0	0	0	0	0	0	0	0	0	0	0	0	0	0	0	0	0	0	0	1	1	0	0	1	1	0	1	1	0
Nordvivatnet	EG10	70.133	29.0119	EG10_L259	12558	Late Glacial	1	0	0	0	0	0	0	0	0	0	0	1	0	0	0	0	0	0	0	0	0	0	0	0	0	0	0	0	0	0	0	1	1	1	1	0	0	0	0	0	1	0	0
Nordvivatnet	EG10	70.133	29.0119	EG10_L277	12562	Late Glacial	1	1	0	0	0	0	0	0	0	0	0	1	0	0	0	0	0	0	0	0	0	0	0	0	0	0	0	0	0	0	0	0	1	0	1	0	0	0	0	1	1	1	0
Nordvivatnet	EG10	70.133	29.0119	EG10_L301	12777	Late Glacial	1	0	1	0	0	0	0	0	0	0	1	1	1	0	0	0	0	0	0	0	0	0	0	0	0	0	0	0	0	1	0	0	0	1	1	0	0	0	0	1	1	1	0
Nordvivatnet	EG10	70.133	29.0119	EG10_L304	12881	Late Glacial	1	0	1	0	0	0	0	1	0	0	1	1	1	0	0	0	0	0	0	0	0	0	0	0	0	0	0	0	0	1	0	1	1	1	1	0	0	0	0	1	1	1	1
Sandfjorddalen	MS06	70.3602	30.0189	MS06_M090	359	Late Holocene	1	0	1	0	0	0	0	0	0	0	0	1	1	0	1	1	0	1	0	0	1	0	0	0	0	0	0	0	0	1	0	0	0	1	0	0	0	0	0	0	0	1	0
Sandfjorddalen	MS06	70.3602	30.0189	MS06_M087	906	Late Holocene	1	1	1	0	0	0	0	1	0	0	0	1	1	0	1	1	0	1	0	1	0	0	1	0	0	0	0	0	0	1	0	0	0	1	0	0	0	0	0	0	0	1	1
Sandfjorddalen	MS06	70.3602	30.0189	MS06_M085	1264	Late Holocene	1	0	1	0	0	0	0	1	0	0	1	1	1	0	1	1	0	1	0	1	0	0	0	0	0	0	0	0	0	1	0	0	0	1	0	0	0	0	0	0	0	1	0
Sandfjorddalen	MS06	70.3602	30.0189	MS06_M082	1885	Late Holocene	1	0	0	0	0	0	0	0	0	0	0	0	1	0	1	1	0	1	0	0	0	0	0	0	0	0	0	0	0	0	0	0	0	1	0	0	0	0	1	0	0	1	0
Sandfjorddalen	MS06	70.3602	30.0189	MS06_M080	2687	Late Holocene	1	0	1	0	0	0	0	0	0	0	0	0	1	0	1	1	0	1	0	1	0	0	0	0	0	0	0	0	0	1	0	0	0	1	0	0	0	0	0	0	0	1	0
Sandfjorddalen	MS06	70.3602	30.0189	MS06_M075	5740	Middle Holocene	1	0	1	0	0	0	0	0	0	0	0	0	1	0	0	1	0	1	0	0	0	0	0	0	0	0	0	0	0	0	0	0	0	1	0	0	0	0	0	0	0	1	0
Sandfjorddalen	MS06	70.3602	30.0189	MS06_M073	6160	Middle Holocene	1	0	1	0	0	0	0	1	0	0	0	1	1	0	1	1	0	1	0	1	0	0	0	0	0	0	0	0	0	1	0	0	0	1	0	0	0	0	0	0	0	1	0
Sandfjorddalen	MS06	70.3602	30.0189	MS06_M070	6260	Middle Holocene	1	0	1	0	0	0	0	0	0	0	0	0	1	0	0	1	0	1	0	0	0	0	0	0	0	0	0	0	0	1	0	0	0	0	0	0	0	0	0	0	0	1	0
Sandfjorddalen	MS06	70.3602	30.0189	MS06_M067	6408	Middle Holocene	1	0	0	0	0	0	0	0	0	0	1	1	1	0	0	1	0	1	0	0	0	0	0	0	0	0	0	0	0	1	0	0	0	1	0	0	0	0	0	0	0	1	0
Sandfjorddalen	MS06	70.3602	30.0189	MS06_M064	6606	Middle Holocene	1	0	1	0	0	0	0	0	0	0	0	1	1	0	0	1	0	1	0	1	0	0	0	0	0	0	0	0	0	1	0	0	0	1	0	0	0	0	0	0	0	1	0
Sandfjorddalen	MS06	70.3602	30.0189	MS06_M058	7027	Middle Holocene	1	1	1	0	0	0	0	0	0	0	1	0	1	0	0	0	0	1	0	0	0	0	0	0	0	0	0	0	0	0	0	0	0	0	0	0	0	0	0	0	0	0	0
Sandfjorddalen	MS06	70.3602	30.0189	MS06_M055	7154	Middle Holocene	1	0	0	0	0	0	0	0	0	0	1	1	1	0	0	1	0	1	0	0	0	0	0	0	0	0	0	0	0	0	0	0	0	0	0	0	0	0	0	0	0	1	0
Sandfjorddalen	MS06	70.3602	30.0189	MS06_M052	7268	Middle Holocene	1	0	0	0	0	0	0	0	0	0	0	0	1	0	0	0	0	1	0	0	0	0	0	0	0	0	0	0	0	0	0	0	0	1	0	0	0	0	0	0	0	1	0
Sandfjorddalen	MS06	70.3602	30.0189	MS06_M050	7337	Middle Holocene	1	0	1	0	0	0	0	1	0	0	0	1	1	0	1	1	0	1	0	0	0	0	0	0	0	0	0	0	0	1	0	0	1	0	0	0	0	0	0	0	0	1	0
Sandfjorddalen	MS06	70.3602	30.0189	MS06_M047	7425	Middle Holocene	1	0	1	0	0	0	0	0	0	0	0	0	1	0	1	1	0	1	0	0	0	0	0	0	0	0	0	0	0	1	0	0	0	1	0	0	0	0	0	0	0	0	0
Sandfjorddalen	MS06	70.3602	30.0189	MS06_M044	7567	Middle Holocene	1	0	1	0	0	0	0	1	0	0	0	1	1	0	1	1	0	1	0	0	0	0	0	0	0	0	0	0	0	1	0	0	0	1	0	0	0	0	0	0	0	1	0
Sandfjorddalen	MS06	70.3602	30.0189	MS06_M042	7807	Middle Holocene	1	0	1	1	0	0	0	0	0	0	0	1	1	0	0	0	0	1	0	0	0	0	0	0	0	0	0	0	0	1	0	0	0	0	0	0	0	0	0	0	0	0	0
Sandfjorddalen	MS06	70.3602	30.0189	MS06_M040	8059	Middle Holocene	1	1	1	0	0	0	0	0	0	0	1	0	1	0	1	0	0	1	0	0	0	0	0	0	0	0	0	0	0	1	0	0	0	0	0	0	0	0	0	0	0	0	0
Sandfjorddalen	MS06	70.3602	30.0189	MS06_M037	8477	Early Holocene	1	0	1	1	1	0	0	0	0	0	0	1	1	0	0	0	0	1	0	0	0	0	0	0	0	0	0	0	0	1	0	0	0	1	0	0	0	0	0	0	0	0	0
Sandfjorddalen	MS06	70.3602	30.0189	MS06_M035	9162	Early Holocene	1	0	0	1	0	0	0	0	0	0	0	0	1	0	0	1	0	1	0	0	0	0	0	0	0	0	0	0	0	1	0	0	0	0	0	0	0	0	0	0	0	1	0
Sandfjorddalen	MS06	70.3602	30.0189	MS06_M032	10336	Early Holocene	1	0	1	0	0	0	0	0	0	0	0	0	0	0	0	0	0	0	0	0	0	0	0	0	0	0	0	0	0	0	0	0	0	0	0	0	0	0	0	0	0	0	0
Sandfjorddalen	MS06	70.3602	30.0189	MS06_M029	10919	Early Holocene	1	0	0	0	0	0	0	0	0	0	0	0	0	0	0	0	0	0	0	0	0	0	0	0	0	0	0	0	0	0	0	0	0	0	0	0	0	0	0	0	0	0	0
Sandfjorddalen	MS06	70.3602	30.0189	MS06_M025	11246	Early Holocene	1	1	0	0	0	0	0	0	0	0	0	0	1	0	0	0	0	0	0	0	0	0	0	0	0	0	0	0	0	0	0	0	0	1	0	0	0	0	0	0	0	1	0
Sandfjorddalen	MS06	70.3602	30.0189	MS06_M023	11387	Early Holocene	1	0	0	0	0	0	0	0	0	0	1	1	1	0	1	0	1	0	0	0	0	0	0	0	0	0	0	0	0	0	0	0	0	0	0	0	0	0	0	0	0	1	0
Sandfjorddalen	MS06	70.3602	30.0189	MS06_M020	11582	Early Holocene	1	0	1	1	0	0	0	0	0	0	0	0	1	0	0	0	0	0	0	0	0	0	0	0	0	0	0	0	0	1	0	0	0	0	0	0	0	0	0	0	0	1	0
Sandfjorddalen	MS06	70.3602	30.0189	MS06_M017	11736	Late Glacial	1	0	0	0	0	0	0	0	0	0	0	0	0	0	0	0	0	0	0	0	0	0	0	0	0	0	0	0	0	0	0	0	0	0	0	0	0	0	0	0	0	0	0
Sandfjorddalen	MS06	70.3602	30.0189	MS06_M015	11829	Late Glacial	1	0	1	1	0	0	0	0	0	0	0	0	0	0	0	0	0	0	0	0	0	0	0	0	0	0	0	0	0	0	0	0	0	0	0	0	0	0	0	0	0	0	0
Sandfjorddalen	MS06	70.3602	30.0189	MS06_M012	11950	Late Glacial	1	0	1	1	0	0	0	0	0	0	0	0	0	0	0	1	0	0	0	0	0	0	0	0	0	0	0	0	0	0	0	0	0	0	0	0	0	0	0	0	0	0	0
Sandfjorddalen	MS06	70.3602	30.0189	MS06_M009	12070	Late Glacial	1	0	1	1	0	0	0	0	0	0	0	0	1	0	0	0	0	0	0	0	0	0	0	0	0	0	0	0	0	0	0	0	0	0	0	0	0	0	0	0	0	0	0
Sandfjorddalen	MS06	70.3602	30.0189	MS06_M006	12192	Late Glacial	1	0	1	1	0	0	0	0	0	0	0	0	0	0	0	0	0	0	0	0	0	0	0	0	0	0	0	0	0	0	0	0	0	0	0	0	0	0	0	0	0	0	0
Sandfjorddalen	MS06	70.3602	30.0189	MS06_M003	12286	Late Glacial	1	0	1	0	0	0	0	0	0	0	0	0	0	0	0	0	0	0	0	0	0	0	0	0	0	0	0	0	0	1	0	0	0	0	0	0	0	0	0	0	0	0	0
Sandfjorddalen	MS06	70.3602	30.0189	MS06_M001	12347	Late Glacial	1	0	1	0	0	0	0	0	0	0	0	0	1	0	1	0	0	0	0	0	0	0	0	0	0	0	0	0	0	1	0	0	0	1	0	0	0	0	0	0	0	1	0
Sierravannet	EG07	69.8447	23.3767	EG07_M002	23	Late Holocene	1	1	1	1	1	1	1	1	1	0	0	0	1	0	1	1	0	1	0	0	1	0	0	0	0	0	0	0	0	1	0	0	0	1	0	0	0	0	0	0	0	1	0
Sierravannet	EG07	69.8447	23.3767	EG07_M007	106	Late Holocene	1	1	1	1	1	1	1	1	1	1	0	0	1	0	1	1	1	1	0	1	0	0	0	0	0	0	1	0	0	1	0	0	0	0	0	0	0	0	0	0	0	1	0
Sierravannet	EG07	69.8447	23.3767	EG07_L021	198	Late Holocene	1	1	1	1	1	1	1	1	1	0	0	0	1	0	1	1	1	1	0	0	1	0	0	0	0	0	1	0	0	1	0	0	0	1	0	0	0	0	0	0	0	1	0
Sierravannet	EG07	69.8447	23.3767	EG07_M012	198	Late Holocene	1	1	1	1	1	1	1	1	1	0	1	0	1	0	1	1	1	1	0	0	1	0	0	0	0	0	1	0	0	1	0	0	0	1	0	0	0	0	0	0	0	1	0
Sierravannet	EG07	69.8447	23.3767	EG07_L025	291	Late Holocene	1	1	1	1	1	1	1	1	1	0	1	0	1	0	1	1	1	1	0	0	1	0	0	0	0	0	1	0	0	1	0	0	0	0	0	0	0	0	0	0	0	1	0
Sierravannet	EG07	69.8447	23.3767	EG07_M017	307	Late Holocene	1	1	1	1	1	1	1	1	1	0	0	0	1	0	1	1	1	1	0	0	1	0	1	0	0	0	1	0	0	0	0	0	0	1	0	0	0	0	0	0	0	0	0
Sierravannet	EG07	69.8447	23.3767	EG07_L027	322	Late Holocene	1	1	1	1	1	1	1	1	1	0	0	0	1	0	1	1	0	1	0	0	1	0	0	0	0	0	0	0	0	1	0	0	0	0	0	0	0	0	0	0	0	1	0
Sierravannet	EG07	69.8447	23.3767	EG07_L029	356	Late Holocene	1	1	1	1	1	1	1	1	1	0	0	0	1	0	1	1	0	1	0	0	1	0	0	0	0	0	1	0	0	1	0	0	0	1	0	0	0	0	0	0	0	1	0
Sierravannet	EG07	69.8447	23.3767	EG07_L031	378	Late Holocene	1	1	1	1	1	1	1	1	1	0	0	0	1	0	1	1	0	1	0	0	1	0	0	0	0	0	1	0	0	1	0	0	0	0	0	0	0	0	0	0	0	1	0
Sierravannet	EG07	69.8447	23.3767	EG07_M024	404	Late Holocene	1	1	1	1	1	1	1	1	1	0	0	0	1	0	1	1	0	1	0	0	0	0	0	0	0	0	1	0	0	1	0	0	0	1	0	0	0	0	0	0	0	1	0
Sierravannet	EG07	69.8447	23.3767	EG07_L035	412	Late Holocene	1	1	1	1	1	1	1	1	1	0	0	0	1	0	1	1	1	1	0	0	0	0	0	0	0	0	1	0	0	1	0	0	0	0	0	0	0	0	0	0	0	0	0
Sierravannet	EG07	69.8447	23.3767	EG07_L039	446	Late Holocene	1	1	1	1	1	1	1	1	1	0	1	0	1	0	1	1	1	1	0	0	1	0	0	0	0	0	1	0	0	1	0	0	0	0	0	0	0	0	0	0	0	1	0
Sierravannet	EG07	69.8447	23.3767	EG07_L041	460	Late Holocene	1	1	1	1	1	1	1	1	1	0	0	0	1	0	1	1	0	1	0	0	1	0	0	0	0	0	1	0	0	0	0	0	0	1	0	0	0	0	0	0	0	0	0
Sierravannet	EG07	69.8447	23.3767	EG07_L043	474	Late Holocene	1	1	1	1	1	1	1	1	1	0	0	0	1	0	1	1	1	1	0	0	1	0	1	0	0	0	1	0	0	0	0	0	0	0	0	0	0	0	0	0	0	1	0
Sierravannet	EG07	69.8447	23.3767	EG07_L045	488	Late Holocene	1	1	1	1	1	1	1	1	1	0	0	0	1	0	1	1	1	1	0	0	0	0	0	0	0	0	1	0	0	0	0	0	0	1	0	0	0	0	0	0	0	1	0
Sierravannet	EG07	69.8447	23.3767	EG07_M033	488	Late Holocene	1	1	1	1	1	1	1	1	1	0	0	0	1	0	1	0	0	1	0	0	1	0	0	0	0	0	1	0	0	0	0	0	0	0	0	0	0	0	0	0	0	0	0
Sierravannet	EG07	69.8447	23.3767	EG07_L047	499	Late Holocene	1	1	1	1	1	1	1	1	1	0	0	0	1	0	1	1	0	1	0	0	1	0	1	0	0	0	1	0	0	1	0	0	0	0	0	0	0	0	0	0	0	0	0
Sierravannet	EG07	69.8447	23.3767	EG07_L049	512	Late Holocene	1	1	1	1	1	1	1	1	1	0	1	0	1	0	1	1	0	0	0	0	1	0	0	0	0	0	0	0	0	1	0	0	0	0	0	0	0	0	0	0	0	0	0
Sierravannet	EG07	69.8447	23.3767	EG07_L051	537	Late Holocene	1	1	1	1	1	1	1	1	1	0	0	0	1	0	1	1	0	1	0	0	1	0	1	0	0	0	1	0	0	0	0	0	0	0	0	0	0	0	0	0	0	0	0
Sierravannet	EG07	69.8447	23.3767	EG07_L053	568	Late Holocene	1	1	1	1	1	1	1	1	1	0	0	0	1	0	1	1	0	0	0	0	1	0	0	0	0	0	0	0	0	0	0	0	0	0	0	0	0	0	0	0	0	0	0
Sierravannet	EG07	69.8447	23.3767	EG07_L055	602	Late Holocene	1	1	1	1	1	1	1	1	1	0	0	0	1	0	1	1	0	0	0	0	0	0	0	0	0	0	0	0	0	0	0	0	0	0	0	0	0	0	0	0	0	1	0
Sierravannet	EG07	69.8447	23.3767	EG07_L057	657	Late Holocene	1	1	1	1	1	1	1	1	1	0	0	0	1	0	1	1	0	1	0	0	1	0	1	0	0	0	1	0	0	0	0	0	0	0	0	0	0	0	0	0	0	0	0
Sierravannet	EG07	69.8447	23.3767	EG07_L059	707	Late Holocene	1	1	1	1	1	1	1	1	1	0	0	0	1	0	1	1	1	1	0	0	0	0	1	0	0	0	1	0	0	1	0	0	0	1	0	0	0	0	0	0	0	1	0
Sierravannet	EG07	69.8447	23.3767	EG07_L061	759	Late Holocene	1	1	1	1	1	1	1	1	1	0	1	1	1	0	1	1	0	1	1	0	1	0	1	0	0	0	0	0	0	1	0	0	0	0	0	0	0	0	0	0	0	1	0
Sierravannet	EG07	69.8447	23.3767	EG07_L063	816	Late Holocene	1	1	1	1	1	1	1	1	1	0	0	0	1	0	1	1	1	1	1	0	1	0	1	0	0	0	1	0	0	0	0	0	0	0	0	0	0	0	0	0	0	1	0
Sierravannet	EG07	69.8447	23.3767	EG07_L065	885	Late Holocene	1	1	1	1	1	1	1	1	1	0	0	0	1	0	1	1	0	1	0	0	1	0	1	0	0	0	0	0	0	0	0	0	0	0	0	0	0	0	0	0	0	0	0
Sierravannet	EG07	69.8447	23.3767	EG07_L069	1085	Late Holocene	1	1	1	1	1	1	1	1	1	0	0	0	1	0	1	1	0	1	0	0	1	0	1	0	0	0	0	0	0	0	0	0	0	1	0	0	0	0	0	0	0	1	0
Sierravannet	EG07	69.8447	23.3767	EG07_L071	1212	Late Holocene	1	1	1	1	1	1	1	1	1	0	0	0	1	0	1	1	1	1	0	0	0	0	1	0	0	0	0	0	0	0	0	0	0	0	0	0	0	0	0	0	0	1	0
Sierravannet	EG07	69.8447	23.3767	EG07_L073	1355	Late Holocene	1	1	1	1	1	1	1	1	1	1	1	0	1	0	1	1	1	1	0	0	1	0	1	0	0	0	1	0	0	0	0	0	0	1	0	0	0	0	0	0	0	1	0
Sierravannet	EG07	69.8447	23.3767	EG07_L075	1480	Late Holocene	1	1	1	1	1	1	1	1	1	0	1	0	1	0	1	1	1	1	0	0	0	0	1	0	0	0	0	0	0	0	0	0	0	1	0	0	0	0	0	0	0	1	0
Sierravannet	EG07	69.8447	23.3767	EG07_L079	1699	Late Holocene	1	1	1	1	1	1	1	1	1	0	0	0	1	0	1	1	0	1	0	0	0	0	1	0	0	0	0	0	0	0	0	0	0	1	0	0	0	0	0	0	0	0	0
Sierravannet	EG07	69.8447	23.3767	EG07_L081	1785	Late Holocene	1	1	1	1	1	1	1	1	1	0	0	0	1	0	1	1	0	1	0	0	0	0	1	0	0	0	1	0	0	0	0	0	0	0	0	0	0	0	0	0	0	1	0
Sierravannet	EG07	69.8447	23.3767	EG07_L083	1865	Late Holocene	1	1	1	1	1	1	1	1	1	0	0	0	1	0	1	1	0	1	0	0	0	0	1	0	0	0	0	0	0	0	0	0	0	0	0	0	0	0	0	0	0	1	0
Sierravannet	EG07	69.8447	23.3767	EG07_L085	1940	Late Holocene	1	1	1	1	1	1	1	1	1	0	0	0	1	0	1	1	1	1	0	0	1	0	1	0	0	0	0	0	0	0	0	0	0	0	0	0	0	0	0	0	0	0	0
Sierravannet	EG07	69.8447	23.3767	EG07_L089	2090	Late Holocene	1	1	1	1	1	1	1	1	1	0	0	0	1	0	1	1	0	1	0	0	0	0	1	0	0	0	1	0	0	0	0	0	0	0	0	0	0	0	0	0	0	1	0
Sierravannet	EG07	69.8447	23.3767	EG07_L091	2192	Late Holocene	1	1	1	1	1	1	1	1	1	0	0	0	1	0	1	1	1	1	0	0	0	0	0	0	0	0	0	0	0	1	0	0	0	0	0	0	0	0	0	0	0	0	0
Sierravannet	EG07	69.8447	23.3767	EG07_L093	2311	Late Holocene	1	1	1	1	1	1	1	1	1	0	0	0	1	0	1	1	1	1	0	0	1	0	0	0	0	0	0	0	0	0	0	0	0	1	0	0	0	0	0	0	0	1	0
Sierravannet	EG07	69.8447	23.3767	EG07_L095	2417	Late Holocene	1	1	1	1	1	1	1	1	1	0	0	0	1	0	1	1	1	1	0	0	1	0	1	0	0	0	1	0	0	0	0	0	0	0	0	0	0	0	0	0	0	1	0
Sierravannet	EG07	69.8447	23.3767	EG07_L097	2491	Late Holocene	1	1	1	1	1	1	1	1	1	0	0	0	1	0	1	1	1	1	0	0	0	0	1	0	0	0	0	0	0	1	0	0	0	0	0	0	0	0	0	0	0	0	0
Sierravannet	EG07	69.8447	23.3767	EG07_L099	2574	Late Holocene	1	1	1	1	1	1	1	1	1	0	0	0	1	0	1	1	0	1	0	0	1	0	1	0	0	0	0	0	0	1	0	0	0	1	0	0	0	0	0	0	0	1	0
[truncated: 247 more columns]
