# Supplementary material for: Millennia of Metacommunity Diversification and Homogenization Captured by Sedimentary Ancient DNA
Source: Ecol Lett. 2025 Sep 22;28(9):e70218. doi: 10.1111/ele.70218 (PMC12453138; doi:10.1111/ele.70218)
Supplement: Supplementary file 3 — Table S2: ele70218‐sup‐0003‐Table_S2‐S7.xlsx. [file ELE-28-0-s002.xlsx]

## Sheet: ReadMe
Type	Table	Legend
GAM Summary	S2	Test statistics for generalized additive models (GAM) used to evaluate temporal patterns of alpha diversity. Alpha diversity (taxonomic richness) was treated as the response and median calibrated sample age as the predictor variables. P-values of statistically significant smooth terms are indicated in the bold. edf: effective degrees of freedom, Chi.sq: test statistics based on chi-square test, D…
GAM Summary	S3	Test statistics for generalized additive models (GAM) used to evaluate temporal patterns of beta diversity measured as species exchange ratio (SER). SER was treated as the response and median calibrated sample age as the predictor variables. P-values of statistically significant smooth terms are indicated in the bold. edf: effective degrees of freedom, Chi.sq: test statistics based on chi-square …
GAM Summary	S4	Test statistics for generalized additive models (GAM) used to evaluate temporal patterns of zeta diversity. Zeta diversity (the mean number of shared taxa among lakes within a 500-year interval) was treated as the response and 500-year intervals as the predictor variables. P-values of statistically significant smooth terms are indicated in the bold. edf: effective degrees of freedom, F: test stat…
GAM Summary	S5	Test statistics for generalized additive models (GAM) used to evaluate temporal patterns of zeta ratio. Zeta ratio (ratio of zeta diversity between consecutive samples) was treated as the response and 500-year intervals as the predictor variables. P-values of statistically significant smooth terms are indicated in the bold. edf: effective degrees of freedom, F: test statistics based on F test, De…
Data	S6	Frequency of plant taxa in 500-year time intervals (N=169) and lakes (N=10)
GAM Summary	S7	Test statistics for generalized additive models (GAM) used to evaluate zeta diversity patterns with distance among communities in each of the three Holocene periods. Zeta diversity (the mean number of shared taxa among lakes within a 500-year interval) was treated as the response and Euclidean distance between lakes as the predictor variables for each of the periods. P-values of statistically sig…

## Sheet: Table_S2
Table S2 Test statistics for generalized additive models (GAM) used to evaluate temporal patterns of alpha diversity. Alpha diversity (taxonomic richness) was treated as the response and median calibrated sample age as the predictor variables. P-values of statistically significant smooth terms are indicated in the bold. edf: effective degrees of freedom, Chi.sq: test statistics based on chi-squar…
					Intercept					Smooth
Lakes	Model	Distribution	Dev_exp	Rsq_adj	Test	Estimate	Std_error	T-/Z-value	p-value	edf	Ref_df	Test	F/Chi-sq	p-value
Eastorjavri South	GAM	Tweedie	55.57	0.5	T	2.968	0.077	38.678	0	1	1	F	22.97	0
Gauptjern	GAM	Poisson	59.11	0.54	Z	3.779	0.021	183.742	0	3.76	4.66	Chi-square	62.65	0
Horntjernet	GAM	Poisson	23.64	0.21	Z	3.032	0.033	91.236	0	1.68	2.08	Chi-square	14.81	0
Jokelvatnet	GAM	Poisson	92.51	0.89	Z	4.034	0.024	170.64	0	4.64	5.67	Chi-square	382.27	0
Kuutsjarvi	GAM	Poisson	82.43	0.79	Z	3.627	0.027	136.183	0	4.24	5.24	Chi-square	166.52	0
Langfjordvannet	GAM	Tweedie	78.99	0.77	T	3.306	0.059	56.503	0	3.87	4.77	F	21.97	0
Nesservatnet	Log-linear	NA	NA	0.56	T	3.97	0.2	19.45	0	NA	NA	F	13.92	0.005
Nordvivatnet	GAM	Poisson	70.12	0.74	Z	3.826	0.025	152.16	0	3.19	3.94	Chi-square	109.57	0
Sandfjorddalen	GAM	Tweedie	48.77	0.49	T	3.225	0.048	67.061	0	1.46	1.75	F	16.99	0
Sierravannet	GAM	Tweedie	37.59	0.32	T	3.719	0.02	183.61	0	4.18	5.15	F	3.43	0.01

## Sheet: Table_S3
Table S3 Test statistics for generalized additive models (GAM) used to evaluate temporal patterns of beta diversity measured as species exchange ratio (SER). SER was treated as the response and median calibrated sample age as the predictor variables. P-values of statistically significant smooth terms are indicated in the bold. edf: effective degrees of freedom, Chi.sq: test statistics based on ch…
				Intercept					Smooth
Lakes	Distribution	Dev_exp	Rsq_adj	Test	Estimate	Std_error	T-/Z-value	p-value	edf	Ref_df	Test	F/Chi-sq	p-value
Eastorjavri South	Binomial	33.3	0.27	Z	0.561	0.095	5.919	0	1.78	2.17	Chi-square	4.23	0.13
Gauptjern	Binomial	4.76	0.02	Z	-0.206	0.036	-5.702	0	1.62	2.02	Chi-square	1.29	0.51
Horntjernet	Binomial	29.88	0.26	Z	0.207	0.058	3.569	0	2.39	2.96	Chi-square	9.11	0.02
Jokelvatnet	Binomial	60.53	0.56	Z	-0.232	0.042	-5.568	0	3.58	4.42	Chi-square	34.62	0
Kuutsjarvi	Gaussian	50.9	0.49	T	0.445	0.011	38.807	0	1	1	F	37.31	0
Langfjordvannet	Binomial	62.92	0.57	Z	0.355	0.063	5.617	0	6.2	7.32	Chi-square	51.21	0
Nesservatnet	Gaussian	13.54	0.01	T	0.616	0.03	20.771	0	1.27	1.48	F	0.84	0.54
Nordvivatnet	Binomial	55.96	0.54	Z	-0.343	0.046	-7.391	0	2.33	2.9	Chi-square	69.71	0
Sandfjorddalen	Binomial	3.58	0	Z	0.008	0.063	0.134	0.893	1	1	Chi-square	0.9	0.34
Sierravannet	Binomial	4.58	0.02	Z	-0.775	0.049	-15.718	0	1	1	Chi-square	1.29	0.26

## Sheet: Table_S4
Table S4 Test statistics for generalized additive models (GAM) used to evaluate temporal patterns of zeta diversity. Zeta diversity (the mean number of shared taxa among lakes within a 500-year interval) was treated as the response and 500-year intervals as the predictor variables. P-values of statistically significant smooth terms are indicated in the bold. edf: effective degrees of freedom, F: …
				Intercept					Smooth
Zeta order	Distribution	Dev_exp	Rsq_adj	Test	Estimate	Std_error	T-/Z-value	p-value	edf	Ref_df	Test	F/Chi-sq	p-value
2	Poisson	86.33	0.85	Z	2.913	0.049	59.546	0	2.98	3.71	Chi-square	86.34	0
3	Poisson	87.71	0.81	Z	2.433	0.068	36.009	0	3.67	4.53	Chi-square	60.71	0
4	Poisson	78.67	0.68	Z	2.305	0.072	31.98	0	3.18	3.94	Chi-square	29.97	0
5	Poisson	69.8	0.58	Z	2.126	0.079	26.758	0	2.9	3.62	Chi-square	20.15	0
6	Tweedie	67.8	0.43	T	1.956	0.067	29.176	0	3.13	3.88	F	9.14	0
7	Poisson	18.58	0.11	Z	1.935	0.11	17.534	0	1	1	Chi-square	1.82	0.18
8	Poisson	40.65	0.28	Z	1.853	0.134	13.833	0	1	1	Chi-square	2.9	0.09

## Sheet: Table_S5
Table S5 Test statistics for generalized additive models (GAM) used to evaluate temporal patterns of zeta ratio. Zeta ratio (ratio of zeta diversity between consecutive samples) was treated as the response and 500-year intervals as the predictor variables. P-values of statistically significant smooth terms are indicated in the bold. edf: effective degrees of freedom, F: test statistics based on F…
				Intercept					Smooth
Zeta order	Distribution	Dev_exp	Rsq_adj	Test	Estimate	Std_error	T-/Z-value	p-value	edf	Ref_df	Test	F/Chi-sq	p-value
2	Beta	87.74	0.86	Z	-0.304	0.033	-9.14	0	4.17	5.11	Chi-square	124.84	0
3	Beta	79.32	0.77	Z	0.449	0.057	7.9	0	4.42	5.39	Chi-square	63.6	0
4	Beta	57.45	0.53	Z	0.973	0.035	27.57	0	3.1	3.83	Chi-square	23.46	0
5	Beta	50.45	0.47	Z	1.274	0.047	27.254	0	2.65	3.29	Chi-square	17.67	0
6	Beta	15.52	0.09	Z	1.533	0.082	18.597	0	1.51	1.86	Chi-square	1.58	0.33
7	Beta	22.87	0.14	Z	1.768	0.086	20.454	0	1.66	2.07	Chi-square	2.25	0.34
8	Beta	25.63	0.08	Z	2.061	0.134	15.431	0	1.64	2.03	Chi-square	1.5	0.49

## Sheet: Table_S6
Taxa	Growth form	Minimum time interval	Maximum time interval	Time interval frequency out of 169	Proportion of time interval	Lake frequency out of 10	Proportion of lake	Mean proportion of time interval and lake
Saliceae	Trees	500	15500	158	0.934911	10	1	0.97
Betula	Trees	500	13000	152	0.899408	10	1	0.95
Empetrum.nigrum	Dwarf_shrubs	500	14000	148	0.87574	10	1	0.94
Vaccinium.uliginosum	Dwarf_shrubs	500	12500	141	0.83432	10	1	0.92
Equisetum.fluviatile.arvense.sylvaticum	Vascular.cryptogams	500	13000	132	0.781065	10	1	0.89
Vaccinium.myrtillus	Dwarf_shrubs	500	10500	126	0.745562	10	1	0.87
Carduinae	Forbs	500	12500	125	0.739645	9	0.9	0.82
Gymnocarpium	Vascular.cryptogams	500	13000	123	0.727811	10	1	0.86
Vaccinium.vitis.idaea	Dwarf_shrubs	500	12000	123	0.727811	10	1	0.86
Rubus.Fragaria	Forbs	500	12500	118	0.698225	10	1	0.85
Filipendula.ulmaria	Forbs	500	12500	116	0.686391	10	1	0.84
Bistorta.vivipara	Forbs	500	15500	115	0.680473	10	1	0.84
Sorbus.aucuparia.cf.	Trees	500	12500	114	0.674556	10	1	0.84
Diphasiastrum.Lycopodium	Vascular.cryptogams	500	12500	114	0.674556	10	1	0.84
Athyrium	Vascular.cryptogams	500	12500	112	0.662722	10	1	0.83
Solidago	Forbs	500	12500	109	0.64497	10	1	0.82
Polytrichastrum.Polytrichum.Psilopilum.Pogonatum	Bryophytes	500	16500	108	0.639053	10	1	0.82
Sphagnum.russowii	Bryophytes	500	12500	106	0.627219	10	1	0.81
Juniperus.communis	Shrubs	500	13500	104	0.615385	10	1	0.81
Asteraceae2	Forbs	500	13500	104	0.615385	10	1	0.81
Pinus	Trees	500	14000	102	0.60355	10	1	0.8
Angelica.archangelica	Forbs	500	15500	94	0.556213	10	1	0.78
Comarum.palustre	Forbs	500	12500	94	0.556213	10	1	0.78
Asteraceae3	Forbs	500	16500	87	0.514793	10	1	0.76
Rosoideae	Forbs	500	12500	87	0.514793	10	1	0.76
Dryopteris	Vascular.cryptogams	500	12500	87	0.514793	10	1	0.76
Populus.tremula	Trees	500	10000	86	0.508876	9	0.9	0.7
Arctous.alpina	Dwarf_shrubs	500	14000	85	0.502959	10	1	0.75
Rumex	Forbs	500	13000	85	0.502959	10	1	0.75
Pyrola.minor.media	Forbs	500	13000	85	0.502959	9	0.9	0.7
Chamaenerion.angustifolium	Forbs	500	13000	85	0.502959	8	0.8	0.65
Alchemilla	Forbs	500	12500	83	0.491124	9	0.9	0.7
Melampyrum.cf.pratense	Forbs	500	12000	82	0.485207	9	0.9	0.69
Equisetum.pratense.palustre	Vascular.cryptogams	500	12500	81	0.47929	7	0.7	0.59
Saussurea.alpina.Lactuca.sibirica	Forbs	500	8500	80	0.473373	9	0.9	0.69
Phegopteris.connectilis	Vascular.cryptogams	500	8500	78	0.461538	9	0.9	0.68
Athyrium.distentifolium	Vascular.cryptogams	500	9500	76	0.449704	10	1	0.72
Dryas.octopetala	Dwarf_shrubs	500	14000	74	0.43787	9	0.9	0.67
Cornus.suecica	Forbs	500	14000	74	0.43787	9	0.9	0.67
Carex	Graminoids	500	13000	74	0.43787	10	1	0.72
Oxyria.digyna	Forbs	500	16500	71	0.420118	7	0.7	0.56
Bartsia.alpina	Forbs	500	13000	67	0.39645	8	0.8	0.6
Alnus.incana	Trees	500	9000	67	0.39645	7	0.7	0.55
Thelypteris.palustris	Vascular.cryptogams	500	12500	61	0.360947	9	0.9	0.63
Trollius.europaeus	Forbs	500	10500	61	0.360947	10	1	0.68
Geranium.sylvaticum	Forbs	500	8500	58	0.343195	10	1	0.67
Euphrasia	Forbs	500	13000	57	0.337278	8	0.8	0.57
Andreaea.rupestris	Bryophytes	500	13500	56	0.331361	8	0.8	0.57
Alleniella.Pleurozium.Loeskeobryum.Scorpidium	Bryophytes	500	9500	56	0.331361	8	0.8	0.57
Hypnales_1	Bryophytes	500	15500	55	0.325444	9	0.9	0.61
Ranunculus.acris.subborealis	Forbs	500	13000	55	0.325444	8	0.8	0.56
Trientalis.europaea	Forbs	500	8500	55	0.325444	6	0.6	0.46
Dicranum.Paraleucobryum	Bryophytes	500	9000	54	0.319527	10	1	0.66
Linnaea.borealis	Dwarf_shrubs	500	11500	53	0.313609	5	0.5	0.41
Saxifraga.oppositifolia	Forbs	500	16000	52	0.307692	5	0.5	0.4
Andromeda.polifolia	Dwarf_shrubs	500	8000	52	0.307692	9	0.9	0.6
Festuca.spp.Lolium.	Graminoids	500	16000	51	0.301775	9	0.9	0.6
Vaccinium.microcarpum	Dwarf_shrubs	500	10000	50	0.295858	7	0.7	0.5
Epilobium	Forbs	500	11000	49	0.289941	9	0.9	0.59
Kalmia.procumbens	Dwarf_shrubs	500	9500	49	0.289941	9	0.9	0.59
Antennaria.spp..Gnaphalium.supinum.Filago.arvensis	Forbs	500	13000	48	0.284024	6	0.6	0.44
Ptychostomum.Rosulabryum.Bryum	Bryophytes	500	16500	47	0.278107	9	0.9	0.59
Oreojuncus.trifidus	Graminoids	500	9500	46	0.272189	9	0.9	0.59
Agrostis.spp.Calamagrostis.spp	Graminoids	500	13000	45	0.266272	8	0.8	0.53
Arctostaphylos.uva.ursi	Dwarf_shrubs	500	13500	43	0.254438	7	0.7	0.48
Avenella.flexuosa	Graminoids	500	9000	43	0.254438	9	0.9	0.58
Ranunculus.peltatus	Forbs	500	13000	42	0.248521	5	0.5	0.37
Pooideae	Graminoids	500	15500	41	0.242604	10	1	0.62
Equisetum.scirpoides.variegatum.hyemale	Vascular.cryptogams	500	13000	41	0.242604	6	0.6	0.42
Geum	Forbs	500	12500	41	0.242604	7	0.7	0.47
Matteuccia.struthiopteris	Vascular.cryptogams	500	9500	41	0.242604	6	0.6	0.42
Dicranum.Paraleucobryum.Orthodicranum	Bryophytes	500	11500	40	0.236686	10	1	0.62
Asteroideae_cf_Omalotheca	Forbs	500	12000	39	0.230769	7	0.7	0.47
Saxifraga.aizoides.oppositifolia	Forbs	500	13000	38	0.224852	5	0.5	0.36
Asteroideae	Forbs	500	13000	37	0.218935	6	0.6	0.41
Prunus.padus	Trees	500	10000	37	0.218935	5	0.5	0.36
Meesia.uliginosa.Paludella.squarrosa	Bryophytes	500	12500	36	0.213018	7	0.7	0.46
Myosotis.arvensis	Forbs	500	12500	36	0.213018	6	0.6	0.41
Ranunculus.repens	Forbs	500	12500	35	0.207101	6	0.6	0.4
Juncus.arcticus.balticus.filiformis	Graminoids	500	13000	34	0.201183	6	0.6	0.4
Dicranum.spurium.scoparium	Bryophytes	500	9500	33	0.195266	8	0.8	0.5
Veronica.scutellata.alpina	Forbs	500	8500	33	0.195266	5	0.5	0.35
Micranthes.hieraciifolia.nivalis.tenuis	Forbs	500	16500	32	0.189349	6	0.6	0.39
Phyllodoce.caerulea	Dwarf_shrubs	500	5500	32	0.189349	7	0.7	0.44
Rhodiola.rosea	Forbs	500	10000	30	0.177515	5	0.5	0.34
Amphidium.lapponicum.Kiaeria.spp	Bryophytes	500	12500	28	0.16568	5	0.5	0.33
Aulacomnium.palustre	Bryophytes	500	11500	28	0.16568	7	0.7	0.43
Ribes.spicatum	Shrubs	500	9500	28	0.16568	4	0.4	0.28
Ranunculus.glacialis.hyperboreus	Forbs	500	16500	27	0.159763	3	0.3	0.23
Bartramiaceae	Bryophytes	500	10500	27	0.159763	6	0.6	0.38
Blindia.acuta	Bryophytes	500	10500	27	0.159763	4	0.4	0.28
Pyrola.rotundifolia.grandiflora	Forbs	500	13000	26	0.153846	3	0.3	0.23
Sibbaldia.	Forbs	500	12500	26	0.153846	6	0.6	0.38
Bucklandiella.microcarpa.Grimmia.hartmanii	Bryophytes	500	10500	25	0.147929	4	0.4	0.27
Luzula.sudetica.multiflora.spicata	Graminoids	500	15500	24	0.142012	4	0.4	0.27
Pogonatum.dentatum.Oligotrichum.hercynicum	Bryophytes	500	15500	23	0.136095	4	0.4	0.27
Grimmiaceae	Bryophytes	500	15000	23	0.136095	3	0.3	0.22
Tritomaria.Barbilophozia.Anastrepta.Harpanthus.Tetralophozia	Bryophytes	500	13500	22	0.130178	3	0.3	0.22
Campanula1	Forbs	500	13000	22	0.130178	6	0.6	0.37
Urtica.dioica	Forbs	1500	9500	22	0.130178	5	0.5	0.32
Hypnales_2	Bryophytes	500	13000	21	0.12426	3	0.3	0.21
Pohlia.wahlenbergii.Pohlia.nutans	Bryophytes	500	16500	19	0.112426	6	0.6	0.36
Crepis.spp.Lapsana.communis	Forbs	500	12000	19	0.112426	4	0.4	0.26
Luzula.confusa.wahlenbergii.arcuata	Graminoids	500	11500	19	0.112426	7	0.7	0.41
Pedicularis.lapponica	Forbs	500	5000	19	0.112426	4	0.4	0.26
Diapensia.lapponica	Dwarf_shrubs	500	3000	19	0.112426	6	0.6	0.36
Poa.pratensis.alpina.Anthoxanthum	Graminoids	500	16500	18	0.106509	8	0.8	0.45
Papaver	Forbs	1500	16500	18	0.106509	3	0.3	0.2
Cystopteris.Gymnocarpium	Vascular.cryptogams	500	15500	18	0.106509	8	0.8	0.45
Mnium.Pseudobryum	Bryophytes	1000	12500	18	0.106509	4	0.4	0.25
Valeriana.sambucifolia	Forbs	500	9000	18	0.106509	4	0.4	0.25
Calluna.vulgaris	Dwarf_shrubs	500	4000	18	0.106509	5	0.5	0.3
Saxifraga.cernua.rivularis	Forbs	500	16500	17	0.100592	5	0.5	0.3
Vicia	Forbs	500	14000	17	0.100592	5	0.5	0.3
Frullania.Marsupella.Syzygiella.Ptilidium.	Bryophytes	500	10500	17	0.100592	2	0.2	0.15
Polystichum.lonchitis	Vascular.cryptogams	500	9500	17	0.100592	4	0.4	0.25
Pseudohygrohypnum.Hygrohypnella	Bryophytes	500	9500	17	0.100592	3	0.3	0.2
Grimmia.Codriophorus.Dichodontium.Racomitrium.heterostichum	Bryophytes	500	9500	17	0.100592	3	0.3	0.2
Angelica.sylvestris	Forbs	500	9000	17	0.100592	4	0.4	0.25
Silene.acaulis	Forbs	500	13000	16	0.0946746	4	0.4	0.25
Luzula.parviflora.luzuloides	Graminoids	500	7500	16	0.0946746	3	0.3	0.2
Melampyrum.cf.sylvaticum	Forbs	500	5000	16	0.0946746	3	0.3	0.2
Saxifraga.cespitosa	Forbs	9500	16500	15	0.0887574	3	0.3	0.19
Niphotrichum.panschii.canescens	Bryophytes	500	13500	15	0.0887574	3	0.3	0.19
Huperzia	Vascular.cryptogams	500	10500	15	0.0887574	6	0.6	0.34
Cryptogramma.crispa	Vascular.cryptogams	500	10500	15	0.0887574	2	0.2	0.14
Rubus.cf..idaeus	Shrubs	500	8000	14	0.0828402	6	0.6	0.34
Dicranum	Bryophytes	500	5500	14	0.0828402	8	0.8	0.44
Anthriscus.sylvestris	Forbs	500	4000	14	0.0828402	5	0.5	0.29
Tofieldia.pusilla	Forbs	500	13000	13	0.0769231	4	0.4	0.24
Astragalus	Forbs	3500	13000	13	0.0769231	3	0.3	0.19
Racomitrium.lanuginosum.Saelania.glaucescens	Bryophytes	500	12000	13	0.0769231	3	0.3	0.19
Porella.Nardia	Bryophytes	500	12000	13	0.0769231	2	0.2	0.14
Fissidens.Dilutineuron	Bryophytes	500	9000	13	0.0769231	3	0.3	0.19
Carex.tenuiflora.marina.ursina.loliaceae.Eleocharis.uniglumis	Graminoids	500	8000	13	0.0769231	3	0.3	0.19
Thalictrum	Forbs	500	4000	13	0.0769231	3	0.3	0.19
Draba	Forbs	500	16500	12	0.0710059	2	0.2	0.14
Dicranodontium.denudatum	Bryophytes	500	15500	12	0.0710059	3	0.3	0.19
Pedicularis.cf.hirsuta	Forbs	500	13000	12	0.0710059	3	0.3	0.19
Polypodium.vulgare	Vascular.cryptogams	500	9500	12	0.0710059	4	0.4	0.24
Scapania.undulata	Bryophytes	500	9500	12	0.0710059	4	0.4	0.24
Veronica.longifolia	Forbs	1000	9000	12	0.0710059	1	0.1	0.09
Ptychostomum.Rosulabryum.Plagiobryum.demissum	Bryophytes	500	7000	12	0.0710059	5	0.5	0.29
Luzula.pilosa	Graminoids	500	5000	12	0.0710059	3	0.3	0.19
Saxifraga.cernua	Forbs	500	16500	11	0.0650888	3	0.3	0.18
Scapania.spp.Douinia.ovata	Bryophytes	1000	16000	11	0.0650888	3	0.3	0.18
Potentilla	Forbs	1000	15500	11	0.0650888	5	0.5	0.28
Parnassia.palustris	Forbs	500	11500	11	0.0650888	3	0.3	0.18
Orchidinae	Forbs	1000	10500	11	0.0650888	5	0.5	0.28
Solenostoma.obovatum	Bryophytes	500	10500	11	0.0650888	2	0.2	0.13
Pellia.neesiana.epiphylla	Bryophytes	500	9000	11	0.0650888	5	0.5	0.28
Eriophorum.Trichophorum.cespitosum	Graminoids	500	8500	11	0.0650888	4	0.4	0.23
Anthoxanthum	Graminoids	500	8000	11	0.0650888	5	0.5	0.28
Sphagnum.magellanicum	Bryophytes	500	8000	11	0.0650888	5	0.5	0.28
Alchemilla.alpina	Forbs	500	6500	11	0.0650888	3	0.3	0.18
Deschampsia	Graminoids	500	13000	10	0.0591716	7	0.7	0.38
Pedicularis.palustris	Forbs	3000	11000	10	0.0591716	2	0.2	0.13
Hylocomium.splendens	Bryophytes	1000	9000	10	0.0591716	6	0.6	0.33
Sciuro.hypnum.starkei.reflexum	Bryophytes	500	8500	10	0.0591716	4	0.4	0.23
Ceratodon.purpureus.Rhabdoweisia.crispata	Bryophytes	3000	15500	9	0.0532544	5	0.5	0.28
Distichium.capillaceum.inclinatum	Bryophytes	1000	15500	9	0.0532544	3	0.3	0.18
Ranunculus.pygmaeus	Forbs	500	14000	9	0.0532544	4	0.4	0.23
Encalypta.longicollis.streptocarpa.rhaptocarpa	Bryophytes	500	13000	9	0.0532544	4	0.4	0.23
Rhinanthus	Forbs	500	9500	9	0.0532544	2	0.2	0.13
Chiloscyphus.polyanthos	Bryophytes	500	7500	9	0.0532544	2	0.2	0.13
Cassiope.tetragona	Dwarf_shrubs	1000	5000	9	0.0532544	2	0.2	0.13
Cystopteris.fragilis	Vascular.cryptogams	2000	15000	8	0.0473373	4	0.4	0.22
Anthemideae_cf_Achillea_millefolium.Tanacetum_vulgare	Forbs	500	13000	8	0.0473373	4	0.4	0.22
Galium.palustre.spurium	Forbs	500	11500	8	0.0473373	4	0.4	0.22
Arabis.cf.alpina	Forbs	500	10500	8	0.0473373	2	0.2	0.12
Lathyrus	Forbs	5000	10500	8	0.0473373	1	0.1	0.07
Scorpidium.Drepanocladus.Hylocomiadelphus	Bryophytes	1000	9500	8	0.0473373	3	0.3	0.17
Cicuta.virosa	Forbs	6000	9500	8	0.0473373	1	0.1	0.07
Melica.nutans	Graminoids	500	9000	8	0.0473373	4	0.4	0.22
Carex.lasiocarpa	Graminoids	1000	7500	8	0.0473373	2	0.2	0.12
Cerastium	Forbs	500	16500	7	0.0414201	3	0.3	0.17
Catabrosa.aquatica.Hierochloe.Phippsia.algida	Graminoids	3000	16500	7	0.0414201	2	0.2	0.12
Sanionia.uncinata	Bryophytes	500	15500	7	0.0414201	3	0.3	0.17
Niphotrichum.canescens	Bryophytes	2000	13500	7	0.0414201	5	0.5	0.27
Phragmites.australis	Graminoids	500	9500	7	0.0414201	2	0.2	0.12
Drosera.anglica	Forbs	1000	8000	7	0.0414201	2	0.2	0.12
Drosera.rotundifolia	Forbs	1000	6500	7	0.0414201	2	0.2	0.12
Hylocomiastrum.Campylophyllum.Orthothecium.Platyhypnum.alpestre	Bryophytes	500	5500	7	0.0414201	1	0.1	0.07
Rhododendron.lapponicum	Dwarf_shrubs	500	3500	7	0.0414201	2	0.2	0.12
Puccinellia	Graminoids	500	13000	6	0.035503	4	0.4	0.22
Tripleurospermum.maritimum	Forbs	1000	13000	6	0.035503	3	0.3	0.17
Lophozia.Lophoziopsis.Scapania	Bryophytes	500	12500	6	0.035503	4	0.4	0.22
Gymnomitrion.concinnatum.obtusum	Bryophytes	500	11500	6	0.035503	2	0.2	0.12
Woodsia.alpina.glabella	Vascular.cryptogams	2000	10500	6	0.035503	3	0.3	0.17
Dicranella	Bryophytes	500	10500	6	0.035503	2	0.2	0.12
Catabrosa.aquatica.Poa.annua	Graminoids	500	8500	6	0.035503	4	0.4	0.22
Cardamine	Forbs	500	8500	6	0.035503	1	0.1	0.07
Carex.dioica.brunnescens.elongata.parallela	Graminoids	1000	7500	6	0.035503	2	0.2	0.12
Moneses.uniflora	Forbs	1500	7500	6	0.035503	1	0.1	0.07
Harrimanella.hypnoides	Dwarf_shrubs	500	7000	6	0.035503	3	0.3	0.17
Andreaea.nivalis	Bryophytes	500	6000	6	0.035503	2	0.2	0.12
Pinguicula.alpina	Forbs	500	5500	6	0.035503	3	0.3	0.17
Crepis.paludosa	Forbs	1500	4500	6	0.035503	2	0.2	0.12
Micranthes.stellaris	Forbs	500	4500	6	0.035503	1	0.1	0.07
Nardus.stricta	Graminoids	500	4000	6	0.035503	3	0.3	0.17
Andreaea.blyttii	Bryophytes	500	4000	6	0.035503	1	0.1	0.07
Alopecurus.Phleum	Graminoids	500	3000	6	0.035503	5	0.5	0.27
Kiaeria.glacialis	Bryophytes	500	2500	6	0.035503	2	0.2	0.12
Arctoa.fulvella	Bryophytes	500	15500	5	0.0295858	2	0.2	0.11
Racomitrium.lanuginosum	Bryophytes	500	15500	5	0.0295858	2	0.2	0.11
Mielichhoferia.mielichhoferiana	Bryophytes	500	14500	5	0.0295858	3	0.3	0.16
Rhabdoweisia.Dicranoweisia.Oncophorus.Cnestrum.schisti	Bryophytes	500	13000	5	0.0295858	3	0.3	0.16
Erysimum	Forbs	7500	12000	5	0.0295858	1	0.1	0.06
Helodium.Abietinella.Hylocomium.splendens	Bryophytes	500	11000	5	0.0295858	2	0.2	0.11
Galium.palustre..trifidum	Forbs	500	10500	5	0.0295858	4	0.4	0.21
Botrychium	Vascular.cryptogams	3500	9500	5	0.0295858	3	0.3	0.16
Tephroseris	Forbs	1000	8000	5	0.0295858	2	0.2	0.11
Grimmia.ramondii	Bryophytes	4500	8000	5	0.0295858	2	0.2	0.11
Woodsia.ilvensis	Vascular.cryptogams	3000	7500	5	0.0295858	2	0.2	0.11
Actaea.spicata	Forbs	1500	6000	5	0.0295858	1	0.1	0.06
Potentilla.erecta	Forbs	1000	5000	5	0.0295858	2	0.2	0.11
Hygrobiella.laxifolia	Bryophytes	500	5000	5	0.0295858	1	0.1	0.06
Trichophorum.cespitosum	Graminoids	500	3500	5	0.0295858	3	0.3	0.16
Sibbaldia.procumbens1	Forbs	1000	2500	5	0.0295858	3	0.3	0.16
Rhododendron.tomentosum	Dwarf_shrubs	500	2000	5	0.0295858	2	0.2	0.11
Viola.biflora	Forbs	500	1000	5	0.0295858	4	0.4	0.21
Sagina	Forbs	500	16500	4	0.0236686	2	0.2	0.11
Ranunculus.cf..hyperboreus	Forbs	5500	13000	4	0.0236686	3	0.3	0.16
Oxytropis.lapponica.deflexa	Forbs	11000	11500	4	0.0236686	2	0.2	0.11
Oxytropis.cf.campestris	Forbs	5000	11000	4	0.0236686	3	0.3	0.16
Ligusticum.scoticum	Forbs	8500	10500	4	0.0236686	2	0.2	0.11
Pteridium.aquilinum.subsp..latiusculum	Vascular.cryptogams	500	8500	4	0.0236686	3	0.3	0.16
Ranunculus.cf..sceleratus	Forbs	5500	8500	4	0.0236686	2	0.2	0.11
Viola.rupestris.riviniana.Viola.canina	Forbs	500	5000	4	0.0236686	2	0.2	0.11
Juncus.biglumis	Graminoids	500	4500	4	0.0236686	2	0.2	0.11
Viola.epipsila	Forbs	2500	4000	4	0.0236686	2	0.2	0.11
Timmia.norvegica.austriaca	Bryophytes	500	4000	4	0.0236686	2	0.2	0.11
Scorzoneroides.autumnalis	Forbs	500	3500	4	0.0236686	2	0.2	0.11
Bryanae	Bryophytes	1000	16000	3	0.0177515	2	0.2	0.11
Cochlearia	Forbs	8000	15500	3	0.0177515	1	0.1	0.06
Ranunculus.nivalis	Forbs	1000	14000	3	0.0177515	2	0.2	0.11
Grimmia.ovalis	Bryophytes	2000	14000	3	0.0177515	2	0.2	0.11
Agrostis	Graminoids	1500	11500	3	0.0177515	2	0.2	0.11
Plagiothecium.denticulatum	Bryophytes	5000	10500	3	0.0177515	3	0.3	0.16
Veronica.cf..fruticans	Forbs	2500	10500	3	0.0177515	2	0.2	0.11
Scorpidium.Tomentypnum.Leskea.Thuidium	Bryophytes	5000	10000	3	0.0177515	3	0.3	0.16
Campanula2	Forbs	1500	9500	3	0.0177515	2	0.2	0.11
Asplenium	Vascular.cryptogams	7500	9000	3	0.0177515	1	0.1	0.06
Arctophila.fulva.Dupontia.fisheri	Graminoids	3000	8500	3	0.0177515	2	0.2	0.11
Brachytheciaceae	Bryophytes	1500	7500	3	0.0177515	3	0.3	0.16
Roaldia.revoluta.Calliergonella.cuspidata	Bryophytes	500	7000	3	0.0177515	3	0.3	0.16
Barbarea	Forbs	1500	7000	3	0.0177515	1	0.1	0.06
Meesia.triquetra	Bryophytes	3000	6500	3	0.0177515	2	0.2	0.11
Dicranum.polysetum	Bryophytes	1500	6000	3	0.0177515	3	0.3	0.16
Carex.vaginata	Graminoids	1000	5000	3	0.0177515	2	0.2	0.11
Tetraphis.pellucida.Buxbaumia.viridis	Bryophytes	3000	5000	3	0.0177515	2	0.2	0.11
Rhodobryum.roseum	Bryophytes	1500	4500	3	0.0177515	2	0.2	0.11
Struthiopteris.spicant	Vascular.cryptogams	1500	4500	3	0.0177515	1	0.1	0.06
Pinguicula.vulgaris	Forbs	2500	4000	3	0.0177515	2	0.2	0.11
Phalaris	Graminoids	500	3500	3	0.0177515	3	0.3	0.16
Carex.magellanica	Graminoids	500	3500	3	0.0177515	2	0.2	0.11
Molinia.caerulea	Graminoids	1000	3500	3	0.0177515	1	0.1	0.06
Lophoziopsis.excisa	Bryophytes	13000	16000	2	0.0118343	1	0.1	0.06
Eriophorum.russeolum.Eriophorum.scheuchzeri	Graminoids	13000	15500	2	0.0118343	1	0.1	0.06
Arnica.cf..angustifolia	Forbs	12500	13000	2	0.0118343	1	0.1	0.06
Juncus.bufonius.ranarius	Graminoids	6000	11500	2	0.0118343	2	0.2	0.11
Ranunculus.cf..reptans	Forbs	11000	11500	2	0.0118343	1	0.1	0.06
Ranunculus.cf..reptans.flammula	Forbs	11000	11500	2	0.0118343	1	0.1	0.06
Leptobryum.pyriforme	Bryophytes	10500	11500	2	0.0118343	1	0.1	0.06
Orthilia.secunda	Forbs	10500	11000	2	0.0118343	2	0.2	0.11
Carex.lachenalii	Graminoids	500	11000	2	0.0118343	2	0.2	0.11
Juncus.bulbosus.alpinoarticulatus	Graminoids	500	11000	2	0.0118343	1	0.1	0.06
Diplazium.sibiricum	Vascular.cryptogams	8000	8500	2	0.0118343	1	0.1	0.06
Trichophorum.alpinum	Graminoids	3000	8000	2	0.0118343	2	0.2	0.11
Cystopteris.montana	Vascular.cryptogams	3000	8000	2	0.0118343	1	0.1	0.06
Pterigynandrum.filiforme	Bryophytes	1000	6000	2	0.0118343	2	0.2	0.11
Epilobium.cf..alsinifolium	Forbs	3000	4500	2	0.0118343	1	0.1	0.06
Stellaria	Forbs	1000	4000	2	0.0118343	2	0.2	0.11
Achillea.millefolium	Forbs	500	3000	2	0.0118343	2	0.2	0.11
Diplophyllum.taxifolium	Bryophytes	1000	2000	2	0.0118343	1	0.1	0.06
Potentilla.egedei.anserina	Forbs	500	1000	2	0.0118343	1	0.1	0.06
Alopecurus.geniculatus	Graminoids	500	1000	2	0.0118343	1	0.1	0.06
Kobresia.myosuroides	Graminoids	13000	13000	1	0.00591716	1	0.1	0.05
Sabulina.rubella	Forbs	12500	12500	1	0.00591716	1	0.1	0.05
Lappula.deflexa	Forbs	9500	9500	1	0.00591716	1	0.1	0.05
Myosotis..Lithospermum	Forbs	8000	8000	1	0.00591716	1	0.1	0.05
Carex.panicea.Carex.laxa	Graminoids	7500	7500	1	0.00591716	1	0.1	0.05
Saxifraga.cotyledon.paniculata	Forbs	5500	5500	1	0.00591716	1	0.1	0.05
Fissidens.bryoides	Bryophytes	5500	5500	1	0.00591716	1	0.1	0.05
Galium.mollugo.odoratum.uliginosum.verum	Forbs	4500	4500	1	0.00591716	1	0.1	0.05
Goodyera.repens	Forbs	3500	3500	1	0.00591716	1	0.1	0.05
Orthothecium.strictum	Bryophytes	3000	3000	1	0.00591716	1	0.1	0.05
Encalypta.alpina	Bryophytes	2500	2500	1	0.00591716	1	0.1	0.05
Ranunculus.sulphureus	Forbs	1000	1000	1	0.00591716	1	0.1	0.05
Myrica.gale	Dwarf_shrubs	500	500	1	0.00591716	1	0.1	0.05

## Sheet: Table_S7
Table S7 Test statistics for generalized additive models (GAM) used to evaluate zeta diversity patterns with distance among communities in each of the three Holocene periods. Zeta diversity (the mean number of shared taxa among lakes within a 500-year interval) was treated as the response and Euclidean distance between lakes as the predictor variables for each of the periods. P-values of statisti…
Holocene period	Zeta order				Intercept					Smooth
		Distribution	Dev_exp	Rsq_adj	Test	Estimate	Std_error	T-/Z-value	p-value	edf	Ref_df	Test	F/Chi-sq	p-value	Comments
Early	2	Negative binomial	3.77	0	Z	3.383	0.083	40.812	0	1	1	Chi-square	1.11	0.29
Early	3	Negative binomial	3.34	0.01	Z	3.016	0.053	57.132	0	1.31	1.56	Chi-square	0.95	0.4
Early	4	Poisson	4.06	0.01	Z	2.777	0.03	93.085	0	2.06	2.58	Chi-square	4.08	0.15
Early	5	Poisson	1.52	0	Z	2.587	0.037	70.559	0	1	1	Chi-square	1.25	0.26
Early	6	Poisson	2.04	-0.02	Z	2.416	0.056	42.781	0	1	1	Chi-square	0.55	0.46
Early	7	Negative binomial	3.06	-0.13	Z	2.251	0.115	19.604	0	1	1	Chi-square	0.12	0.72	Too few points.
Middle	2	Negative binomial	0.18	-0.04	Z	3.853	0.053	72.381	0	1	1	Chi-square	0.05	0.83
Middle	3	Negative binomial	0.03	-0.02	Z	3.55	0.029	120.458	0	1	1	Chi-square	0.02	0.89
Middle	4	Negative binomial	0.25	-0.01	Z	3.377	0.022	152.893	0	1	1	Chi-square	0.15	0.69
Middle	5	Negative binomial	0.31	-0.02	Z	3.263	0.026	124.798	0	1	1	Chi-square	0.09	0.77
Middle	6	Negative binomial	0.21	-0.04	Z	3.178	0.039	82.383	0	1	1	Chi-square	0.02	0.9
Middle	7	Tweedie	0.05	-0.17	T	3.108	0.03	104.73	0	1	1	F	0	0.96	Too few points.
Middle	8	Tweedie	49.64	0.48	T	3.217	0.015	219.883	0	1.11	1.21	F	33.44	0
Middle	9	Tweedie	55.24	0.5	T	3.128	0.024	130.16	0	1	1	F	9.64	0.01
Late	2	Negative binomial	5.73	0.03	Z	4.133	0.034	121.703	0	1	1	Chi-square	2.63	0.1
Late	3	Tweedie	31.03	0.25	T	3.856	0.016	243.837	0	5.88	6.59	F	6.58	0
Late	4	Poisson	33.75	0.31	Z	3.676	0.011	333.833	0	5.92	6.63	Chi-square	93.17	0
Late	5	Poisson	33.06	0.31	Z	3.536	0.011	328.056	0	3.27	4.05	Chi-square	90.28	0
Late	6	Poisson	38.79	0.37	Z	3.417	0.013	272.729	0	2.23	2.81	Chi-square	71.56	0
Late	7	Poisson	44.23	0.43	Z	3.313	0.017	189.67	0	1.42	1.73	Chi-square	32.82	0
Late	8	Poisson	49.34	0.48	Z	3.217	0.03	107.585	0	1	1	Chi-square	10.51	0
Late	9	Tweedie	55.24	0.5	T	3.128	0.024	130.16	0	1	1	F	9.64	0.01
